# Supplementary material for: Ethyl (E)-2-methoxy­imino-2-(4-nitro­benzo­yl)acetate
Source: Acta Crystallogr Sect E Struct Rep Online. 2010 Jan 20;66(Pt 2):o396. doi: 10.1107/S1600536810001583 (PMC2979917; doi:10.1107/S1600536810001583)
Supplement: Supplementary file 2 [file e-66-0o396-Isup2.hkl]

#
# h,k,l, Fc-squared, Fo-squared, sigma(Fo-squared) and status flag
#
data_I
_shelx_title ' moran2 in P -1'
_shelx_refln_list_code          4
_shelx_F_calc_maximum      107.32
_exptl_crystal_F_000       292.00
_reflns_d_resolution_high  0.7942
 
loop_
 _symmetry_equiv_pos_as_xyz
 'x, y, z'
 '-x, -y, -z'
 
_cell_length_a     7.5197
_cell_length_b     7.5793
_cell_length_c    12.3338
_cell_angle_alpha  83.264
_cell_angle_beta   73.731
_cell_angle_gamma  68.939
 
_shelx_F_squared_multiplier     1.000
 
loop_
 _refln_index_h
 _refln_index_k
 _refln_index_l
 _refln_F_squared_calc
 _refln_F_squared_meas
 _refln_F_squared_sigma
 _refln_observed_status
   1   0   0       22.78       21.27      0.24 o
   2   0   0      403.59      422.40      3.19 o
   3   0   0      147.40      177.79      1.54 o
   4   0   0      711.52      732.74      5.56 o
   5   0   0      159.25      158.67      1.90 o
   6   0   0       98.37       93.22      1.53 o
   7   0   0       19.64       16.87      0.69 o
   8   0   0        4.84        4.74      0.62 o
  -8   1   0        0.09        0.36      0.38 o
  -7   1   0       25.43       23.73      0.83 o
  -6   1   0        5.73        6.83      0.48 o
  -5   1   0        3.45        4.23      0.37 o
  -4   1   0        0.01        0.01      0.17 o
  -3   1   0      318.69      297.93      2.48 o
  -2   1   0       16.43       14.09      0.31 o
  -1   1   0       36.55       30.17      0.37 o
   0   1   0     1593.87     1616.76     11.68 o
   1   1   0      260.16      247.03      2.49 o
   2   1   0     1185.80     1210.99     11.34 o
   3   1   0      967.13      955.67     11.51 o
   4   1   0        5.43        5.64      0.19 o
   5   1   0       25.47       29.16      0.66 o
   6   1   0       50.90       41.00      0.89 o
   7   1   0        0.00       -0.13      0.27 o
   8   1   0        0.82        0.90      0.51 o
  -7   2   0       52.17       49.79      1.32 o
  -6   2   0        8.28        8.73      0.70 o
  -5   2   0       57.43       54.11      1.07 o
  -4   2   0       34.28       33.35      1.08 o
  -3   2   0      260.91      243.76      2.18 o
  -1   2   0       81.97       81.72      0.84 o
   0   2   0      671.78      670.48      4.87 o
   1   2   0     2366.86     2372.95     18.56 o
   2   2   0      186.14      199.05      1.87 o
   3   2   0      430.28      424.96      4.37 o
   4   2   0      345.01      412.18      4.01 o
   5   2   0      190.67      206.61      2.70 o
   6   2   0        1.21        1.51      0.34 o
   7   2   0      410.29      392.74      4.43 o
   8   2   0        4.02        8.33      0.93 o
   9   2   0        0.34        0.38      0.62 o
  -7   3   0       55.27       55.21      1.70 o
  -6   3   0       14.96       14.92      0.75 o
  -5   3   0       30.18       29.98      0.93 o
  -4   3   0       51.79       49.43      1.10 o
  -3   3   0       23.80       22.37      0.62 o
  -2   3   0        1.68        0.80      0.18 o
  -1   3   0        6.83        7.24      0.26 o
   0   3   0       71.29       61.11      0.65 o
   1   3   0       30.27       29.68      0.45 o
   2   3   0      596.70      599.15      5.28 o
   3   3   0       19.93       18.76      0.47 o
   4   3   0      253.52      271.59      2.89 o
   5   3   0       37.15       42.13      0.97 o
   6   3   0       41.70       48.40      1.87 o
   7   3   0      419.01      386.09      6.56 o
   8   3   0       11.15       12.56      2.13 o
   9   3   0        0.50        1.20      0.70 o
  -6   4   0        8.16        8.71      0.78 o
  -5   4   0        2.56        2.81      0.52 o
  -4   4   0        2.54        2.41      0.49 o
  -3   4   0        0.00        0.04      0.28 o
  -2   4   0        3.11        3.71      0.33 o
  -1   4   0     1488.23     1494.29     10.07 o
   0   4   0      154.09      167.07      1.46 o
   1   4   0      533.27      547.81      4.21 o
   2   4   0      296.31      307.09      2.51 o
   3   4   0      143.35      149.94      1.66 o
   4   4   0      267.36      245.66      2.81 o
   5   4   0      321.15      317.48      3.89 o
   6   4   0       48.96       48.95      1.16 o
   7   4   0        9.16        9.66      0.93 o
  -5   5   0       60.80       62.07      1.76 o
  -4   5   0        3.04        4.03      0.50 o
  -3   5   0       80.46       75.81      1.33 o
  -2   5   0       18.37       18.40      0.64 o
  -1   5   0        6.89        6.41      0.35 o
   0   5   0      373.80      364.56      3.17 o
   1   5   0        0.09        2.07      0.74 o
   2   5   0      316.92      323.54      2.73 o
   3   5   0       49.14       47.00      0.82 o
   4   5   0       42.05       39.85      0.76 o
   5   5   0       58.16       57.77      1.54 o
   6   5   0       37.39       38.71      1.97 o
   7   5   0        0.01        0.22      0.66 o
  -4   6   0       38.16       39.56      1.41 o
  -3   6   0       62.82       62.76      1.30 o
  -2   6   0        4.04        4.38      0.42 o
  -1   6   0        0.67       -0.14      0.32 o
   0   6   0        4.60        3.92      0.34 o
   1   6   0       15.10       14.44      0.55 o
   2   6   0       86.26       80.84      1.22 o
   3   6   0        0.02       -0.08      0.26 o
   4   6   0       21.18       22.91      0.87 o
   5   6   0        0.00       -0.44      0.77 o
   6   6   0      235.79      232.46      5.90 o
   7   6   0      203.07      205.02      5.47 o
   8   6   0       36.41       41.55      2.30 o
  -3   7   0       26.43       28.02      1.20 o
  -2   7   0      199.10      197.31      2.90 o
  -1   7   0       10.96        9.97      0.63 o
   0   7   0       19.06       19.38      0.66 o
   1   7   0       30.37       27.98      0.78 o
   2   7   0        8.36       10.60      0.51 o
   3   7   0        9.45        9.71      0.55 o
   4   7   0       18.81       17.37      1.29 o
   5   7   0      202.52      201.66      3.98 o
   6   7   0      118.41      129.37      3.05 o
   7   7   0        7.68        6.01      1.09 o
   8   7   0      109.18      124.87      4.26 o
  -1   8   0       32.87       30.48      1.24 o
   0   8   0       27.14       27.29      1.25 o
   1   8   0        6.33        8.62      0.89 o
   2   8   0       10.88        9.29      0.54 o
   3   8   0       30.59       27.89      0.81 o
   4   8   0       98.27       99.97      2.63 o
   5   8   0       84.43       90.61      2.55 o
   6   8   0        7.54        9.51      1.04 o
   7   8   0        0.24        0.30      0.65 o
   1   9   0        2.10        1.86      0.54 o
   2   9   0       31.26       35.36      0.99 o
   3   9   0        1.32        3.52      0.47 o
   4   9   0      159.94      177.60      3.90 o
   5   9   0       55.75       53.82      3.55 o
  -5  -9   1       11.52       13.60      1.20 o
  -4  -9   1        2.19        3.98      0.76 o
  -3  -9   1        5.21        5.66      0.55 o
  -2  -9   1        9.93       15.44      0.72 o
  -1  -9   1        4.52        6.06      0.57 o
  -6  -8   1        9.51       10.25      1.59 o
  -5  -8   1      266.24      268.24      5.19 o
  -4  -8   1       42.18       46.17      1.36 o
  -3  -8   1        6.62        7.76      0.51 o
  -2  -8   1       12.61       12.01      0.60 o
  -1  -8   1       72.50       67.28      1.29 o
   0  -8   1        0.24        0.19      0.35 o
   1  -8   1       26.54       21.19      1.34 o
  -7  -7   1      105.15      117.32      4.05 o
  -6  -7   1      112.72      117.37      4.76 o
  -5  -7   1      290.39      290.76      4.07 o
  -4  -7   1      119.91      117.76      2.14 o
  -3  -7   1       21.21       22.12      1.01 o
  -2  -7   1       20.72       20.91      0.67 o
  -1  -7   1       45.03       43.56      0.96 o
   0  -7   1        0.18       -0.24      0.24 o
   1  -7   1      158.02      152.22      2.36 o
   2  -7   1       13.93       10.76      0.69 o
   3  -7   1       27.46       28.43      1.21 o
  -7  -6   1       16.52       19.68      1.64 o
  -6  -6   1        0.27        1.20      0.77 o
  -5  -6   1      219.94      215.62      3.17 o
  -4  -6   1     1197.67     1182.97     12.84 o
  -3  -6   1        3.51        2.74      0.42 o
  -2  -6   1        0.33        0.00      0.38 o
  -1  -6   1      136.87      139.99      1.77 o
   0  -6   1      136.68      126.15      1.69 o
   1  -6   1        5.70        5.65      0.37 o
   2  -6   1       53.75       51.16      1.25 o
   3  -6   1        0.01       -0.06      0.29 o
   4  -6   1        9.64        8.96      0.80 o
  -7  -5   1       53.83       51.94      2.30 o
  -6  -5   1      164.39      167.83      5.90 o
  -5  -5   1       19.33       18.85      1.09 o
  -4  -5   1      397.58      399.78      6.91 o
  -3  -5   1      132.38      128.33      1.65 o
  -2  -5   1      722.94      709.97      5.95 o
  -1  -5   1      553.05      588.52      5.61 o
   0  -5   1       10.72       10.48      0.41 o
   1  -5   1       54.00       52.76      0.85 o
   2  -5   1      279.07      274.22      2.94 o
   3  -5   1        9.98        9.93      0.50 o
   4  -5   1        0.67        0.62      0.33 o
   5  -5   1      230.35      238.98      3.87 o
  -6  -4   1       60.83       60.34      1.13 o
  -5  -4   1        4.80        4.13      0.42 o
  -4  -4   1        9.12        9.39      0.46 o
  -3  -4   1       29.35       26.21      0.55 o
  -2  -4   1      333.62      344.10      2.78 o
  -1  -4   1      102.01      104.15      1.09 o
   0  -4   1      129.52      135.55      1.26 o
   1  -4   1        2.08        2.59      0.21 o
   2  -4   1      100.76      104.23      1.23 o
   3  -4   1      512.25      507.97      6.53 o
   4  -4   1        7.87        7.29      0.48 o
   5  -4   1        4.69        5.09      0.53 o
   6  -4   1       14.70       14.88      0.92 o
  -8  -3   1       10.66       10.87      0.96 o
  -7  -3   1        4.56        7.12      0.52 o
  -6  -3   1       18.29       18.05      0.66 o
  -5  -3   1       27.13       28.58      0.82 o
  -4  -3   1      141.71      129.71      1.47 o
  -3  -3   1        2.86        3.28      0.24 o
  -2  -3   1      196.03      197.60      1.97 o
  -1  -3   1       89.53      102.04      0.99 o
   0  -3   1     2370.74     2341.80     17.58 o
   1  -3   1        2.23        2.00      0.16 o
   2  -3   1       57.40       61.90      0.73 o
   3  -3   1      216.19      209.87      1.87 o
   4  -3   1        0.67        0.60      0.27 o
   5  -3   1        2.35        2.44      0.58 o
   6  -3   1      350.57      347.06      4.30 o
   7  -3   1        3.29        2.77      0.92 o
  -8  -2   1       51.37       40.44      1.66 o
  -7  -2   1       20.25       17.78      1.01 o
  -6  -2   1        1.52        1.45      0.33 o
  -5  -2   1       45.71       40.36      0.75 o
  -4  -2   1        0.27        1.12      0.22 o
  -3  -2   1        2.74        3.68      0.20 o
  -2  -2   1      854.48      888.30      8.24 o
  -1  -2   1     1591.31     1646.59     12.68 o
   0  -2   1      170.64      184.92      1.65 o
   1  -2   1      369.20      365.78      3.36 o
   2  -2   1      328.02      319.11      2.40 o
   3  -2   1        1.14       -0.06      0.29 o
   4  -2   1       13.41       12.55      0.46 o
   5  -2   1        3.66        4.25      0.40 o
   6  -2   1        2.63        3.39      0.43 o
   7  -2   1       60.99       63.17      1.33 o
  -8  -1   1        5.53        5.03      0.56 o
  -7  -1   1      268.45      253.69      2.94 o
  -6  -1   1        5.35        9.76      0.50 o
  -5  -1   1       10.14        9.97      0.43 o
  -4  -1   1       72.85       76.12      0.79 o
  -3  -1   1      768.90      748.86      5.98 o
  -2  -1   1     1355.70     1299.58     12.12 o
  -1  -1   1      492.21      476.58      6.54 o
   0  -1   1     1222.18     1230.17     11.99 o
   1  -1   1      394.09      364.40      2.74 o
   2  -1   1       38.65       29.00      0.42 o
   3  -1   1      154.82      158.18      1.46 o
   4  -1   1      228.08      217.13      1.98 o
   5  -1   1       97.83       96.93      1.42 o
   6  -1   1       33.24       32.65      0.85 o
   7  -1   1       91.63       89.00      1.53 o
   8  -1   1       21.59       22.63      1.18 o
  -8   0   1        0.54        0.05      0.47 o
  -7   0   1       39.38       34.89      0.96 o
  -6   0   1       38.43       34.47      0.86 o
  -5   0   1       26.27       25.94      0.67 o
  -4   0   1      402.21      443.86      3.56 o
  -3   0   1     1276.51     1229.88      8.95 o
  -2   0   1      117.60      117.93      1.14 o
  -1   0   1     3568.05     3424.31     28.66 o
   0   0   1      115.66      108.76      3.16 o
   1   0   1      169.27      178.24      1.35 o
   2   0   1     7043.15     6444.81     55.19 o
   3   0   1       87.65      103.40      1.07 o
   4   0   1       77.48       77.49      0.88 o
   5   0   1       49.47       45.37      0.86 o
   6   0   1       30.75       29.96      0.77 o
   7   0   1       46.16       47.10      1.05 o
   8   0   1        2.62        2.47      0.59 o
  -8   1   1       24.19       21.89      1.11 o
  -7   1   1        0.12        0.12      0.38 o
  -6   1   1      144.40      135.35      1.91 o
  -5   1   1      154.55      152.48      1.92 o
  -4   1   1       61.09       66.22      0.90 o
  -3   1   1        8.16        6.72      0.42 o
  -2   1   1        2.31        3.74      0.19 o
  -1   1   1        2.94        4.07      0.21 o
   0   1   1       14.62       24.17      0.28 o
   1   1   1      258.14      277.87      2.28 o
   2   1   1     1108.81     1063.51     13.43 o
   3   1   1      294.03      284.42      2.88 o
   4   1   1     1205.42     1246.40      9.00 o
   5   1   1      767.64      765.40      7.26 o
   6   1   1       13.66       10.47      0.70 o
   7   1   1        0.18       -0.14      0.27 o
   8   1   1        0.05       -0.42      0.42 o
  -7   2   1        5.97        6.63      0.64 o
  -6   2   1      163.60      155.30      2.40 o
  -5   2   1       94.58       86.49      1.91 o
  -4   2   1      152.76      152.47      2.28 o
  -3   2   1       70.81       82.71      1.11 o
  -2   2   1        2.77        2.40      0.22 o
  -1   2   1       37.02       34.34      0.50 o
   0   2   1    11517.91    10411.71    108.35 o
   1   2   1     3171.71     3106.60     25.36 o
   2   2   1      354.01      360.92      3.20 o
   3   2   1       12.86       13.61      0.33 o
   4   2   1      844.42      939.26      9.83 o
   5   2   1       64.86       64.05      1.03 o
   6   2   1       93.42       82.67      1.55 o
   7   2   1        4.95        3.21      0.71 o
   8   2   1        1.93        2.27      0.65 o
   9   2   1        4.15        5.96      0.93 o
  -6   3   1        1.20        0.79      0.39 o
  -5   3   1        6.51        5.97      0.52 o
  -4   3   1       19.38       21.18      0.77 o
  -3   3   1       29.13       26.68      0.76 o
  -2   3   1        4.81        5.63      0.28 o
  -1   3   1      649.71      648.96      5.57 o
   0   3   1      632.36      693.73      4.76 o
   1   3   1       57.63       61.59      0.64 o
   2   3   1     1187.58     1212.50      9.40 o
   3   3   1        0.00       -0.13      0.20 o
   4   3   1      400.75      369.17      3.75 o
   5   3   1        0.53        1.21      0.29 o
   6   3   1       20.56       26.96      0.72 o
   7   3   1       28.78       22.20      1.64 o
   8   3   1        0.76        0.87      0.54 o
   9   3   1       66.97       84.73      4.37 o
  -6   4   1       11.14       11.50      0.90 o
  -5   4   1        0.28        0.19      0.38 o
  -4   4   1       21.38       21.41      0.82 o
  -3   4   1       14.16       14.32      0.64 o
  -2   4   1        6.83        8.35      0.42 o
  -1   4   1       89.13       93.91      1.47 o
   0   4   1        9.03       10.87      0.33 o
   1   4   1       26.26       34.52      0.52 o
   2   4   1      173.00      197.59      1.88 o
   3   4   1      119.47      123.81      1.42 o
   4   4   1      191.57      202.04      2.09 o
   5   4   1        1.32        3.96      0.53 o
   6   4   1       17.75       17.41      2.02 o
   7   4   1       16.57       15.77      0.96 o
   8   4   1       18.57       13.55      1.01 o
   9   4   1        1.14        2.44      0.73 o
  -5   5   1        5.56        6.53      0.72 o
  -4   5   1       11.50       13.03      0.73 o
  -3   5   1        1.09        1.13      0.32 o
  -2   5   1       15.15       16.20      0.61 o
  -1   5   1       37.92       40.48      0.74 o
   0   5   1      152.36      158.24      1.65 o
   1   5   1        0.85        1.12      0.21 o
   2   5   1      151.92      159.63      1.45 o
   3   5   1      216.90      243.93      2.17 o
   4   5   1      399.66      389.99      3.78 o
   5   5   1        6.69        6.32      0.45 o
   6   5   1      289.66      295.04      4.83 o
   7   5   1      102.72       96.22      3.17 o
  -4   6   1      101.62      110.21      4.38 o
  -3   6   1       52.64       50.72      1.16 o
  -2   6   1        1.23        0.81      0.48 o
  -1   6   1      171.68      170.40      2.14 o
   0   6   1        0.09        0.15      0.25 o
   1   6   1        0.19       -0.14      0.23 o
   2   6   1        0.18        0.35      0.23 o
   3   6   1        0.19        0.25      0.26 o
   4   6   1      129.32      123.20      2.06 o
   5   6   1      113.22      111.42      3.50 o
   6   6   1      341.34      340.38      7.76 o
   7   6   1       17.42       20.01      1.64 o
   8   6   1        2.77        5.25      1.09 o
  -3   7   1        0.22        0.65      0.44 o
  -2   7   1        4.56        3.41      0.45 o
  -1   7   1       60.02       57.51      1.20 o
   0   7   1        1.42        1.54      0.38 o
   1   7   1      381.33      366.12      3.71 o
   2   7   1       13.99       11.23      0.55 o
   3   7   1      107.63      108.25      1.52 o
   4   7   1       82.20       87.23      1.75 o
   5   7   1       43.11       45.06      2.30 o
   6   7   1        3.09        3.37      0.68 o
   7   7   1        0.85        0.98      0.77 o
   8   7   1       23.06       27.34      1.97 o
  -1   8   1        9.00        9.31      0.75 o
   0   8   1        0.09       -0.05      0.37 o
   1   8   1       85.42       74.45      1.35 o
   2   8   1        0.42        0.10      0.28 o
   3   8   1       34.41       29.99      0.83 o
   4   8   1       97.17       97.19      2.58 o
   5   8   1        2.92        3.49      0.73 o
   6   8   1        1.34        0.72      0.60 o
   7   8   1        0.01        0.49      0.68 o
   1   9   1        4.26        6.34      0.72 o
   2   9   1       36.47       34.63      0.98 o
   3   9   1        0.22        0.71      0.82 o
   4   9   1        4.55        4.61      0.81 o
   5   9   1      233.83      240.40      4.86 o
  -4  -9   2        0.27        1.01      0.98 o
  -3  -9   2        1.16        1.60      0.43 o
  -2  -9   2       56.02       69.12      1.55 o
  -1  -9   2        0.39        0.62      0.42 o
  -6  -8   2       11.73       11.48      1.53 o
  -5  -8   2      134.29      140.15      2.60 o
  -4  -8   2        8.01        7.70      1.48 o
  -3  -8   2        0.17       -0.01      0.40 o
  -2  -8   2       47.09       47.54      1.08 o
  -1  -8   2       17.42       16.89      0.97 o
   0  -8   2        0.33        0.49      0.32 o
   1  -8   2       16.52       19.45      0.99 o
  -7  -7   2        0.24       -0.44      0.87 o
  -6  -7   2        0.86        0.23      0.58 o
  -5  -7   2        2.85        3.65      0.54 o
  -4  -7   2       51.35       51.60      1.36 o
  -3  -7   2        6.40        5.70      0.56 o
  -2  -7   2       12.83       12.93      0.63 o
  -1  -7   2        9.59        9.66      0.51 o
   0  -7   2        2.10        2.73      0.36 o
   1  -7   2       20.21       19.03      0.84 o
   2  -7   2        8.09        8.81      0.71 o
   3  -7   2        9.41        9.34      0.80 o
  -7  -6   2       27.28       30.83      2.08 o
  -6  -6   2       33.65       38.16      1.69 o
  -5  -6   2     1054.51     1039.88     11.54 o
  -4  -6   2       27.19       30.61      1.03 o
  -3  -6   2      197.49      183.46      3.66 o
  -2  -6   2      478.98      477.93      5.06 o
  -1  -6   2      186.09      183.52      3.00 o
   0  -6   2        0.49        0.29      0.26 o
   1  -6   2        0.26        0.32      0.29 o
   2  -6   2       77.61       73.91      1.48 o
   3  -6   2        5.43        4.54      0.52 o
   4  -6   2        0.63        0.88      0.42 o
  -7  -5   2        4.00        4.26      0.98 o
  -6  -5   2       16.46       16.43      0.96 o
  -5  -5   2      260.53      260.68      4.25 o
  -4  -5   2       42.61       43.40      1.13 o
  -3  -5   2      171.82      170.89      2.62 o
  -2  -5   2      150.44      158.38      2.92 o
  -1  -5   2      714.38      710.49      6.97 o
   0  -5   2      730.91      736.25      5.83 o
   1  -5   2        0.87        0.69      0.24 o
   2  -5   2      169.44      169.33      5.46 o
   3  -5   2        3.09        3.56      0.39 o
   4  -5   2       12.65       12.99      0.62 o
   5  -5   2      119.02      127.70      2.26 o
  -7  -4   2       18.80       16.07      1.42 o
  -6  -4   2       50.87       46.62      2.13 o
  -5  -4   2       31.18       31.01      1.16 o
  -4  -4   2      217.89      215.40      2.99 o
  -3  -4   2      141.19      135.79      1.85 o
  -2  -4   2      175.81      162.73      1.61 o
  -1  -4   2      498.14      531.97      4.11 o
   0  -4   2       25.41       21.71      0.46 o
   1  -4   2       62.24       54.30      0.80 o
   2  -4   2      463.69      455.81      3.83 o
   3  -4   2       46.18       41.31      0.88 o
   4  -4   2        0.01       -0.08      0.25 o
   5  -4   2       24.41       25.50      1.07 o
   6  -4   2      101.60      103.80      3.50 o
  -7  -3   2        5.90        5.63      0.50 o
  -6  -3   2        5.50        4.72      0.62 o
  -5  -3   2      195.73      198.37      2.34 o
  -4  -3   2      212.03      200.81      1.92 o
  -3  -3   2        2.40        2.30      0.22 o
  -2  -3   2       20.59       20.68      0.42 o
  -1  -3   2      694.41      703.82      5.20 o
   0  -3   2       47.08       44.41      0.59 o
   1  -3   2       80.01       77.80      0.81 o
   2  -3   2      477.74      519.74      3.54 o
   3  -3   2       95.37       97.02      1.08 o
   4  -3   2       25.56       28.61      0.71 o
   5  -3   2      237.92      234.95      2.75 o
   6  -3   2      396.71      404.03      4.30 o
   7  -3   2        2.40        2.25      0.47 o
  -8  -2   2       17.98       16.87      0.92 o
  -7  -2   2        5.69        6.23      0.52 o
  -6  -2   2      217.67      211.06      2.69 o
  -5  -2   2       79.77       90.43      1.34 o
  -4  -2   2      107.01      115.96      1.56 o
  -3  -2   2      734.18      771.98      6.11 o
  -2  -2   2      160.95      196.02      1.84 o
  -1  -2   2      203.39      224.63      2.16 o
   0  -2   2       50.62       52.57      0.57 o
   1  -2   2      281.54      266.73      1.85 o
   2  -2   2       27.31       23.02      0.37 o
   3  -2   2      160.58      156.95      1.30 o
   4  -2   2       23.49       25.80      0.51 o
   5  -2   2        6.95        4.74      0.40 o
   6  -2   2        1.32        1.47      0.34 o
   7  -2   2       20.66       20.83      0.80 o
  -8  -1   2        2.61        1.66      0.44 o
  -7  -1   2       80.17       69.52      1.31 o
  -6  -1   2       60.68       56.86      1.08 o
  -5  -1   2       34.75       35.65      0.79 o
  -4  -1   2       16.10       20.16      0.40 o
  -3  -1   2        0.42        0.72      0.14 o
  -2  -1   2       57.50       62.52      0.76 o
  -1  -1   2     1618.62     1539.11     19.47 o
   0  -1   2      382.37      379.65      3.42 o
   1  -1   2      326.25      335.76      3.07 o
   2  -1   2     1395.99     1391.98     10.69 o
   3  -1   2       43.07       48.04      0.64 o
   4  -1   2       93.39       82.84      0.98 o
   5  -1   2       62.16       59.91      1.05 o
   6  -1   2      186.88      180.16      2.22 o
   7  -1   2       29.86       28.25      0.85 o
   8  -1   2       30.37       32.58      1.35 o
  -8   0   2       19.55       23.58      1.20 o
  -7   0   2      167.48      161.68      2.24 o
  -6   0   2        0.04       -0.25      0.26 o
  -5   0   2       29.39       32.08      0.78 o
  -4   0   2       89.46      108.74      1.20 o
  -3   0   2       68.30       73.03      0.85 o
  -2   0   2     1457.98     1438.12     10.99 o
  -1   0   2     5492.79     5263.41     58.17 o
   0   0   2      390.89      405.17      4.64 o
   1   0   2     1142.94     1154.16     10.61 o
   2   0   2    10321.97     9496.83     89.91 o
   3   0   2       30.34       29.78      0.46 o
   4   0   2      980.89      988.99      7.78 o
   5   0   2       19.72       18.82      1.13 o
   6   0   2       21.51       21.73      0.67 o
   7   0   2       56.60       62.19      1.31 o
   8   0   2       35.72       39.05      2.26 o
  -7   1   2       68.66       71.58      1.60 o
  -6   1   2        7.74        8.33      1.36 o
  -5   1   2       35.28       35.68      0.85 o
  -4   1   2       21.51       20.94      0.52 o
  -3   1   2       61.32       70.42      1.02 o
  -2   1   2      147.85      134.97      1.38 o
  -1   1   2      436.23      452.10      4.09 o
   0   1   2      619.76      619.34      4.90 o
   1   1   2       10.98       14.27      0.24 o
   2   1   2      344.84      313.10      3.25 o
   3   1   2      328.03      358.04      3.11 o
   4   1   2      883.34      837.18      6.99 o
   5   1   2       62.39       58.03      0.87 o
   6   1   2       33.61       34.68      0.87 o
   7   1   2       13.88       14.94      0.84 o
   8   1   2       26.26       27.54      1.47 o
   9   1   2        0.66        1.04      0.56 o
  -7   2   2        1.44        0.83      0.48 o
  -6   2   2        2.87        3.65      0.48 o
  -5   2   2       61.29       57.83      1.50 o
  -4   2   2       24.47       27.39      0.74 o
  -3   2   2      764.65      774.05      9.15 o
  -2   2   2      490.37      463.64      4.47 o
  -1   2   2       65.47       63.80      0.81 o
   0   2   2     6487.85     6381.43     91.77 o
   1   2   2      144.32      156.37      1.18 o
   2   2   2      278.11      264.17      2.41 o
   3   2   2      262.81      290.71      3.54 o
   4   2   2      510.44      543.54      5.95 o
   5   2   2       21.57       23.08      0.57 o
   6   2   2       87.75       82.88      1.29 o
   7   2   2        0.99        0.77      0.66 o
   8   2   2       32.27       30.82      1.43 o
   9   2   2       60.56       63.29      3.72 o
  -6   3   2        0.01        0.07      0.38 o
  -5   3   2       12.70       13.99      0.77 o
  -4   3   2        0.00       -0.13      0.38 o
  -3   3   2        4.29        3.53      0.38 o
  -2   3   2        7.89        5.59      0.33 o
  -1   3   2       65.81       71.07      0.94 o
   0   3   2      130.50      146.91      1.25 o
   1   3   2     1287.09     1404.10      9.27 o
   2   3   2      162.55      144.15      1.36 o
   3   3   2      276.10      299.39      2.77 o
   4   3   2       27.53       14.57      0.35 o
   5   3   2       88.21       85.23      1.41 o
   6   3   2      272.75      248.40      4.12 o
   7   3   2       13.08       12.03      1.31 o
   8   3   2        0.00       -0.42      0.42 o
   9   3   2       12.55       10.88      1.91 o
  -6   4   2       45.32       46.40      1.58 o
  -5   4   2        9.54        8.97      0.65 o
  -4   4   2        0.25        0.22      0.32 o
  -3   4   2      202.99      199.99      2.67 o
  -2   4   2       19.32       16.24      0.57 o
  -1   4   2        0.62        0.35      0.19 o
   0   4   2      718.25      720.49      5.05 o
   1   4   2     3394.63     3544.55     23.33 o
   2   4   2       30.13       27.43      0.55 o
   3   4   2      412.77      430.91      3.98 o
   4   4   2     1237.79     1325.70     11.38 o
   5   4   2       75.10       80.74      1.82 o
   6   4   2       46.66       43.44      2.13 o
   7   4   2      438.97      405.16      6.28 o
   8   4   2        1.21        0.11      0.77 o
   9   4   2       18.96       21.58      1.35 o
  -5   5   2       13.46       12.88      1.22 o
  -4   5   2       20.42       18.66      0.85 o
  -3   5   2        6.14        6.44      0.53 o
  -2   5   2        1.30        1.10      0.31 o
  -1   5   2      153.09      151.14      1.88 o
   0   5   2        8.25       10.23      0.41 o
   1   5   2       24.05       19.16      0.49 o
   2   5   2      244.79      235.52      1.95 o
   3   5   2        1.05        0.71      0.19 o
   4   5   2        2.03        4.79      0.46 o
   5   5   2        0.00       -0.34      0.34 o
   6   5   2      116.05      113.35      7.27 o
   7   5   2       35.38       28.90      1.37 o
   8   5   2       31.12       30.50      1.35 o
  -4   6   2      153.30      163.02      3.11 o
  -3   6   2        5.34        5.77      0.71 o
  -2   6   2      164.74      160.76      2.16 o
  -1   6   2       13.21       12.63      0.57 o
   0   6   2        3.32        3.95      0.37 o
   1   6   2        2.79        3.28      0.31 o
   2   6   2        0.11        0.00      0.22 o
   3   6   2       10.22        9.97      0.45 o
   4   6   2       23.41       20.35      0.70 o
   5   6   2       67.64       67.58      1.77 o
   6   6   2        8.90        7.54      0.98 o
   7   6   2        9.63       11.15      1.31 o
   8   6   2      375.42      357.33      8.31 o
  -3   7   2       10.38       10.21      1.69 o
  -2   7   2       20.45       19.10      1.22 o
  -1   7   2        2.54        2.56      0.40 o
   0   7   2      212.77      204.17      2.50 o
   1   7   2       26.47       22.19      0.79 o
   2   7   2        6.85        7.77      0.43 o
   3   7   2       14.35       13.66      0.55 o
   4   7   2       48.08       42.93      1.54 o
   5   7   2       36.95       38.96      1.86 o
   6   7   2        2.38        2.43      0.68 o
   7   7   2        1.30        0.87      0.77 o
   8   7   2       45.16       43.30      2.41 o
  -1   8   2       13.18       11.98      0.86 o
   0   8   2        1.25        1.06      0.54 o
   1   8   2       39.58       39.64      0.98 o
   2   8   2        2.10        1.40      0.33 o
   3   8   2       15.66        9.51      2.41 o
   4   8   2        0.73        0.73      0.60 o
   5   8   2       25.96       21.12      1.27 o
   6   8   2        0.03       -0.04      0.55 o
   7   8   2        2.47        3.15      1.48 o
   1   9   2       98.85      101.74      1.97 o
   2   9   2       38.54       35.24      1.59 o
   3   9   2       58.89       61.72      2.12 o
   4   9   2       27.03       28.05      1.46 o
   5   9   2       36.33       30.77      1.58 o
   6   9   2       31.57       35.90      3.44 o
  -3  -9   3       15.44       19.07      0.98 o
  -2  -9   3        9.52       12.82      0.84 o
  -6  -8   3       36.16       40.89      2.51 o
  -5  -8   3        0.01        0.07      1.26 o
  -4  -8   3        5.54        5.26      0.73 o
  -3  -8   3        6.30        5.30      0.73 o
  -2  -8   3       20.19       18.52      0.82 o
  -1  -8   3        4.48        4.11      0.44 o
   0  -8   3        0.76        0.88      0.35 o
   1  -8   3       15.80       15.59      0.94 o
  -7  -7   3       41.90       39.58      2.41 o
  -6  -7   3       33.87       33.81      1.46 o
  -5  -7   3       61.84       63.29      1.93 o
  -4  -7   3       32.49       31.37      1.09 o
  -3  -7   3      106.97      102.50      2.90 o
  -2  -7   3      145.74      145.47      2.17 o
  -1  -7   3       15.70       16.12      0.64 o
   0  -7   3        0.07        0.14      0.30 o
   1  -7   3        0.04        0.28      0.31 o
   2  -7   3       18.56       17.81      1.01 o
   3  -7   3        8.38        9.71      0.86 o
  -7  -6   3       85.48      102.89      3.72 o
  -6  -6   3        8.75        9.51      0.81 o
  -5  -6   3      341.39      337.56      4.48 o
  -4  -6   3       20.58       21.66      1.11 o
  -3  -6   3      644.79      614.86      7.17 o
  -2  -6   3        1.65        0.85      0.40 o
  -1  -6   3      157.80      150.34      2.13 o
   0  -6   3       61.73       62.04      1.12 o
   1  -6   3        6.77        6.46      0.44 o
   2  -6   3      123.73      120.98      2.24 o
   3  -6   3        5.40        6.02      0.56 o
   4  -6   3        0.41        0.21      0.46 o
  -7  -5   3       79.51       80.80      2.95 o
  -6  -5   3       12.24       14.17      0.98 o
  -5  -5   3      234.65      240.37      4.06 o
  -4  -5   3       57.78       57.85      1.32 o
  -3  -5   3       32.57       30.84      1.57 o
  -2  -5   3       19.45       25.26      0.84 o
  -1  -5   3      228.68      219.22      2.64 o
   0  -5   3      420.45      413.43      4.40 o
   1  -5   3       17.21       16.54      0.58 o
   2  -5   3      248.90      255.88      3.06 o
   3  -5   3       25.57       26.06      1.05 o
   4  -5   3        3.60        4.51      0.56 o
   5  -5   3        6.87        7.14      0.55 o
  -7  -4   3        2.20        3.39      0.87 o
  -6  -4   3       42.81       43.75      1.69 o
  -5  -4   3      210.01      223.38      5.85 o
  -4  -4   3      779.98      764.98      8.80 o
  -3  -4   3        0.11        0.37      0.29 o
  -2  -4   3       12.36       13.25      0.48 o
  -1  -4   3      144.39      173.46      1.63 o
   0  -4   3       57.95       59.69      0.72 o
   1  -4   3       38.79       37.71      0.66 o
   2  -4   3       57.48       63.55      0.93 o
   3  -4   3        8.10        6.94      0.39 o
   4  -4   3      168.82      163.83      2.05 o
   5  -4   3       24.64       24.53      0.75 o
   6  -4   3        1.29        1.06      0.60 o
  -8  -3   3        2.73        0.66      0.77 o
  -7  -3   3       11.01       12.13      1.26 o
  -6  -3   3        7.44        7.54      0.98 o
  -5  -3   3      193.77      195.50      2.35 o
  -4  -3   3      183.09      190.05      1.86 o
  -3  -3   3      214.91      223.99      2.20 o
  -2  -3   3      153.70      153.40      1.67 o
  -1  -3   3      698.58      740.44      5.92 o
   0  -3   3        4.95        6.27      0.22 o
   1  -3   3      114.47      106.95      0.94 o
   2  -3   3     1676.09     1636.78     10.24 o
   3  -3   3       42.85       43.93      0.62 o
   4  -3   3       38.32       38.44      0.77 o
   5  -3   3      331.20      322.76      3.12 o
   6  -3   3        6.19        6.95      0.52 o
   7  -3   3       10.63       11.37      0.67 o
  -8  -2   3        8.87        9.33      0.68 o
  -7  -2   3        2.60        1.06      0.42 o
  -6  -2   3        0.27        0.19      0.31 o
  -5  -2   3       14.95       18.09      0.76 o
  -4  -2   3        6.65        7.23      0.34 o
  -3  -2   3        3.60        2.51      0.21 o
  -2  -2   3      213.35      228.69      2.94 o
  -1  -2   3      175.76      177.89      1.76 o
   0  -2   3      275.08      275.13      1.91 o
   1  -2   3      956.79      937.14      5.93 o
   2  -2   3        4.70        6.54      0.34 o
   3  -2   3       43.49       52.74      0.63 o
   4  -2   3       30.50       26.85      0.56 o
   5  -2   3        1.98        2.89      0.33 o
   6  -2   3      175.48      175.68      2.27 o
   7  -2   3        2.37        2.06      0.44 o
  -8  -1   3       96.63       94.78      2.53 o
  -7  -1   3        4.70        4.76      0.46 o
  -6  -1   3        0.86        1.04      0.31 o
  -5  -1   3      150.06      147.18      1.83 o
  -4  -1   3       82.40       80.37      0.88 o
  -3  -1   3        6.99        6.78      0.27 o
  -2  -1   3       50.14       50.14      0.62 o
  -1  -1   3      110.63      124.12      1.25 o
   0  -1   3      884.25      847.70      7.08 o
   1  -1   3     2197.69     2170.49     16.95 o
   2  -1   3     2997.19     2995.91     21.26 o
   3  -1   3      992.87     1013.95      7.38 o
   4  -1   3       56.38       59.11      0.73 o
   5  -1   3        1.70        3.22      0.56 o
   6  -1   3      685.85      676.62      6.26 o
   7  -1   3       62.93       67.03      1.77 o
   8  -1   3       31.59       33.51      1.35 o
  -7   0   3       59.38       60.34      1.42 o
  -6   0   3        2.73        3.70      0.43 o
  -5   0   3       17.51       13.77      0.65 o
  -4   0   3       41.09       39.27      0.73 o
  -3   0   3        0.09       -0.01      0.11 o
  -2   0   3      319.38      340.55      2.91 o
  -1   0   3      767.42      747.61      7.92 o
   0   0   3      286.03      306.95      3.24 o
   1   0   3       48.16       60.56      0.78 o
   2   0   3        1.32        0.33      0.10 o
   3   0   3      491.19      511.76      3.53 o
   4   0   3     1589.20     1559.82     16.21 o
   5   0   3      116.56      119.99      1.44 o
   6   0   3      245.18      242.57      2.67 o
   7   0   3       31.30       30.02      1.16 o
   8   0   3       10.13       12.02      1.03 o
  -7   1   3       48.75       49.70      1.35 o
  -6   1   3       30.74       29.18      0.96 o
  -5   1   3       33.52       34.28      0.96 o
  -4   1   3      417.72      416.50      4.83 o
  -3   1   3      168.33      164.93      1.76 o
  -2   1   3        7.66        8.95      0.32 o
  -1   1   3       15.07       20.16      0.36 o
   0   1   3       99.92      107.02      1.06 o
   1   1   3      267.68      274.92      3.31 o
   2   1   3      434.65      430.04      4.51 o
   3   1   3       40.34       40.35      0.46 o
   4   1   3      242.72      219.72      1.80 o
   5   1   3      164.47      160.19      1.73 o
   6   1   3      185.49      182.38      2.76 o
   7   1   3      204.28      205.07      3.30 o
   8   1   3        0.11        0.62      0.89 o
   9   1   3        3.20        2.53      0.65 o
  -7   2   3      191.94      191.59      4.18 o
  -6   2   3        0.69        0.69      0.39 o
  -5   2   3        5.17        4.38      0.47 o
  -4   2   3      433.44      425.90      4.70 o
  -3   2   3       10.43       10.25      0.44 o
  -2   2   3      819.96      817.00      6.73 o
  -1   2   3     1604.40     1618.65     11.62 o
   0   2   3     2569.67     2516.43     22.57 o
   1   2   3       24.19       18.50      0.31 o
   2   2   3      880.68      893.12      6.02 o
   3   2   3       17.64       21.92      0.35 o
   4   2   3       23.63       23.64      0.48 o
   5   2   3        5.76        7.73      0.36 o
   6   2   3        9.13        8.13      0.63 o
   7   2   3       24.70       23.95      1.75 o
   8   2   3       53.26       49.76      2.90 o
   9   2   3        3.27        2.34      0.73 o
  -6   3   3       99.32      101.42      4.01 o
  -5   3   3        7.60        7.69      0.88 o
  -4   3   3        0.12        0.31      0.31 o
  -3   3   3        8.97        9.29      0.53 o
  -2   3   3       91.66       87.63      1.40 o
  -1   3   3      403.46      431.73      3.82 o
   0   3   3      324.76      360.67      2.65 o
   1   3   3      360.76      366.30      2.64 o
   2   3   3      160.78      164.83      1.30 o
   3   3   3       22.72       27.45      0.46 o
   4   3   3      121.00      130.39      1.38 o
   5   3   3      168.02      168.52      2.97 o
   6   3   3      183.39      168.38      3.11 o
   7   3   3        6.91        7.08      0.68 o
   8   3   3       14.80       15.09      1.53 o
   9   3   3        8.90        9.92      1.15 o
  -5   4   3        4.02        4.60      0.77 o
  -4   4   3        4.94        4.58      0.49 o
  -3   4   3      147.73      145.94      2.20 o
  -2   4   3       71.71       67.24      1.28 o
  -1   4   3       79.15       79.65      1.17 o
   0   4   3     1877.06     1931.62     12.85 o
   1   4   3      472.03      511.32      3.68 o
   2   4   3        7.48        4.10      0.19 o
   3   4   3      952.65     1034.68      7.41 o
   4   4   3      202.07      216.82      2.20 o
   5   4   3       48.39       49.79      1.42 o
   6   4   3       11.59       11.57      0.81 o
   7   4   3       16.80       13.82      2.13 o
   8   4   3        4.71        3.72      0.98 o
   9   4   3        5.68        8.20      1.31 o
  -5   5   3       97.76      101.22      2.37 o
  -4   5   3      123.26      131.23      2.36 o
  -3   5   3       26.56       28.73      1.85 o
  -2   5   3       59.24       58.55      1.27 o
  -1   5   3       10.13        9.53      0.49 o
   0   5   3      382.77      397.75      3.42 o
   1   5   3      545.68      587.27      4.73 o
   2   5   3       66.95       70.22      0.84 o
   3   5   3       12.50       19.61      0.41 o
   4   5   3      108.10      109.90      1.65 o
   5   5   3       28.66       36.19      1.75 o
   6   5   3        4.66        7.49      0.70 o
   7   5   3        3.69        3.68      0.60 o
   8   5   3      112.68      120.23      2.77 o
   9   5   3        0.03       -0.44      0.77 o
  -4   6   3       16.21       16.96      1.07 o
  -3   6   3      194.71      199.32      2.99 o
  -2   6   3      262.98      267.23      3.50 o
  -1   6   3        1.88        2.01      0.35 o
   0   6   3      237.19      226.90      4.37 o
   1   6   3      620.70      619.72      5.09 o
   2   6   3       28.50       30.30      0.67 o
   3   6   3       20.85       21.93      0.56 o
   4   6   3      250.92      269.57      3.74 o
   5   6   3        0.07        0.39      0.37 o
   6   6   3      116.32      113.16      2.55 o
   7   6   3      250.42      244.64      5.58 o
   8   6   3        0.00        1.75      0.87 o
  -2   7   3       13.73       13.98      0.99 o
  -1   7   3        0.01       -0.06      0.30 o
   0   7   3       18.59       15.79      0.64 o
   1   7   3       25.70       23.08      0.67 o
   2   7   3       50.68       47.69      0.99 o
   3   7   3      176.59      167.87      3.45 o
   4   7   3       25.13       22.54      1.23 o
   5   7   3      108.16      109.19      2.69 o
   6   7   3        0.27        0.61      0.58 o
   7   7   3        6.09        3.83      0.98 o
   8   7   3        6.81        6.23      1.20 o
  -1   8   3        1.81        1.71      0.65 o
   0   8   3        3.99        3.39      0.49 o
   1   8   3        2.92        2.92      0.45 o
   2   8   3        1.47        0.65      0.31 o
   3   8   3       22.10       16.82      2.62 o
   4   8   3       36.64       35.78      1.54 o
   5   8   3       97.94       87.90      2.50 o
   6   8   3        1.85        1.31      0.68 o
   7   8   3        0.03       -0.08      0.63 o
   1   9   3       47.60       45.41      1.28 o
   2   9   3        9.75       10.81      1.53 o
   3   9   3        5.65        6.46      0.84 o
   4   9   3       49.82       46.92      1.88 o
   5   9   3       11.04        8.92      1.00 o
   6   9   3        0.15       -0.87      0.87 o
  -5  -8   4       60.57       65.84      2.12 o
  -4  -8   4        0.26        0.17      0.50 o
  -3  -8   4        3.25        3.58      0.70 o
  -2  -8   4        7.70        7.48      0.81 o
  -1  -8   4       14.43       14.81      0.77 o
   0  -8   4        0.04        0.14      0.40 o
   1  -8   4      130.33      136.41      2.69 o
  -6  -7   4       18.56       19.34      1.20 o
  -5  -7   4        3.32        5.34      0.73 o
  -4  -7   4        2.23        1.39      0.60 o
  -3  -7   4      163.25      158.50      6.23 o
  -2  -7   4       32.66       34.94      1.39 o
  -1  -7   4        7.71        7.38      1.09 o
   0  -7   4        1.58        1.46      0.36 o
   1  -7   4        0.10        0.35      0.30 o
   2  -7   4       84.76       82.17      1.95 o
   3  -7   4       12.16       13.24      0.90 o
  -7  -6   4        0.01        0.26      0.58 o
  -6  -6   4      141.69      144.90      5.69 o
  -5  -6   4       82.09       79.86      2.13 o
  -4  -6   4       33.65       32.28      1.35 o
  -3  -6   4      156.16      151.08      3.50 o
  -2  -6   4       27.52       29.48      1.02 o
  -1  -6   4      490.29      476.89      6.52 o
   0  -6   4       96.91      100.06      1.49 o
   1  -6   4       54.63       55.08      1.16 o
   2  -6   4      100.01      102.26      1.81 o
   3  -6   4        0.41        0.08      0.35 o
   4  -6   4       41.74       47.83      1.51 o
  -7  -5   4        1.82        1.75      0.87 o
  -6  -5   4      105.42      103.28      2.47 o
  -5  -5   4        3.09        3.87      0.58 o
  -4  -5   4       42.46       44.50      1.47 o
  -3  -5   4       32.57       30.54      1.22 o
  -2  -5   4      279.09      282.97      3.68 o
  -1  -5   4        9.64        8.31      0.49 o
   0  -5   4       38.07       38.45      0.93 o
   1  -5   4      393.06      374.41      3.68 o
   2  -5   4      239.81      236.37      2.61 o
   3  -5   4       22.97       25.42      1.21 o
   4  -5   4       21.99       23.30      1.18 o
   5  -5   4        1.66        2.39      0.44 o
  -8  -4   4       89.01      115.90      4.05 o
  -7  -4   4      151.24      161.06      4.70 o
  -6  -4   4       31.52       27.55      1.75 o
  -5  -4   4      700.22      689.50      9.55 o
  -4  -4   4      120.85      122.24      2.34 o
  -3  -4   4      141.91      147.55      1.98 o
  -2  -4   4      225.81      240.19      2.47 o
  -1  -4   4      320.79      343.56      3.29 o
   0  -4   4       41.96       39.16      0.72 o
   1  -4   4      173.30      159.70      1.79 o
   2  -4   4       85.68       75.42      0.96 o
   3  -4   4        1.64        2.76      0.27 o
   4  -4   4       91.56       87.58      1.28 o
   5  -4   4       16.21       14.25      0.58 o
   6  -4   4        4.65        5.20      0.52 o
  -8  -3   4       17.90       24.82      1.97 o
  -7  -3   4       10.81       11.35      0.96 o
  -6  -3   4      109.37      103.88      3.50 o
  -5  -3   4      344.36      340.53      5.58 o
  -4  -3   4        0.56        0.32      0.30 o
  -3  -3   4        3.32        4.45      0.37 o
  -2  -3   4      101.83      132.25      1.62 o
  -1  -3   4        0.45        0.64      0.18 o
   0  -3   4        2.24        3.94      0.18 o
   1  -3   4      356.61      370.67      2.60 o
   2  -3   4      133.78      138.47      1.14 o
   3  -3   4       58.56       54.26      0.70 o
   4  -3   4        1.48        0.71      0.26 o
   5  -3   4       69.50       72.25      1.16 o
   6  -3   4       30.01       29.67      1.09 o
   7  -3   4        0.64        0.97      0.49 o
  -8  -2   4        3.72        3.17      1.09 o
  -7  -2   4        0.07        0.22      0.54 o
  -6  -2   4        0.69        0.57      0.42 o
  -5  -2   4       61.18       30.40      1.53 o
  -4  -2   4     1038.45     1027.90      9.87 o
  -3  -2   4        5.68        3.50      0.30 o
  -2  -2   4      337.53      355.52      3.03 o
  -1  -2   4     1567.09     1675.95     13.79 o
   0  -2   4      313.46      383.33      3.09 o
   1  -2   4       51.94       51.63      0.64 o
   2  -2   4      255.03      274.47      2.11 o
   3  -2   4       80.60       89.88      0.91 o
   4  -2   4        0.02        0.18      0.14 o
   5  -2   4        0.20        0.11      0.24 o
   6  -2   4      111.98      110.24      1.68 o
   7  -2   4        3.70        4.36      0.64 o
  -7  -1   4       64.79       64.94      1.85 o
  -6  -1   4        2.02        1.67      0.39 o
  -5  -1   4       16.44       16.19      0.77 o
  -4  -1   4      500.68      477.60      4.60 o
  -3  -1   4      110.03      103.32      3.08 o
  -2  -1   4       69.68       80.08      0.90 o
  -1  -1   4      210.62      219.05      2.07 o
   0  -1   4       84.24       82.73      1.02 o
   1  -1   4      460.64      461.44      3.68 o
   2  -1   4     1362.48     1439.08     10.32 o
   3  -1   4      171.65      160.70      3.35 o
   4  -1   4      569.49      560.18      4.69 o
   5  -1   4      642.79      611.08      5.46 o
   6  -1   4      395.47      396.06      5.21 o
   7  -1   4       15.85       15.62      1.26 o
   8  -1   4        0.44        0.46      0.56 o
  -7   0   4      132.22      138.52      2.35 o
  -6   0   4      173.16      165.28      2.81 o
  -5   0   4       20.47       18.56      0.74 o
  -4   0   4       30.02       29.74      0.72 o
  -3   0   4      193.01      196.78      1.99 o
  -2   0   4        6.89        7.08      0.36 o
  -1   0   4       42.81       42.73      0.61 o
   0   0   4     1474.20     1455.71     12.47 o
   1   0   4     3802.01     3652.14     42.72 o
   2   0   4       12.59        9.52      0.28 o
   3   0   4      848.00      886.87      6.26 o
   4   0   4      160.91      154.11      1.37 o
   5   0   4      364.99      373.03      3.48 o
   6   0   4      852.06      845.89      8.35 o
   7   0   4       65.50       64.82      1.66 o
   8   0   4       53.46       52.59      1.64 o
  -7   1   4       26.51       24.08      1.17 o
  -6   1   4       43.00       40.29      1.14 o
  -5   1   4      121.15      119.53      1.92 o
  -4   1   4      154.34      147.46      2.09 o
  -3   1   4        0.65        0.90      0.23 o
  -2   1   4      329.10      336.09      2.77 o
  -1   1   4        1.00        0.81      0.14 o
   0   1   4      765.87      744.36      5.38 o
   1   1   4       89.17       77.32      0.86 o
   2   1   4      251.84      258.70      2.40 o
   3   1   4      414.74      447.81      3.48 o
   4   1   4        0.64        1.69      0.14 o
   5   1   4       86.55       87.56      1.12 o
   6   1   4      632.00      613.54     10.83 o
   7   1   4      375.42      361.91      6.22 o
   8   1   4       56.93       51.06      1.55 o
   9   1   4       19.89       28.11      1.36 o
  -6   2   4       21.41       23.58      1.29 o
  -5   2   4       68.18       64.07      1.40 o
  -4   2   4        9.24       11.97      0.61 o
  -3   2   4       43.93       38.12      0.91 o
  -2   2   4        2.42        1.13      0.22 o
  -1   2   4       18.55       18.59      0.41 o
   0   2   4     1458.51     1525.74     10.12 o
   1   2   4      104.80      119.17      1.02 o
   2   2   4      185.71      183.95      1.64 o
   3   2   4       12.11        9.69      0.36 o
   4   2   4       68.41       68.01      0.76 o
   5   2   4       20.16       24.73      0.96 o
   6   2   4        8.40        9.59      0.68 o
   7   2   4       36.33       34.11      2.08 o
   8   2   4       45.76       47.02      2.51 o
   9   2   4        2.06        1.88      0.77 o
  -6   3   4       20.61       25.26      1.16 o
  -5   3   4        8.12        7.94      0.61 o
  -4   3   4        0.03        0.05      0.30 o
  -3   3   4        4.78        4.10      0.43 o
  -2   3   4        5.78        7.24      0.45 o
  -1   3   4       13.26       12.99      0.38 o
   0   3   4      550.01      581.57      4.11 o
   1   3   4      101.17      110.16      1.00 o
   2   3   4       71.06       63.22      0.71 o
   3   3   4      174.58      164.98      1.49 o
   4   3   4      157.37      149.00      1.86 o
   5   3   4        2.22        2.73      0.46 o
   6   3   4        0.27        0.77      0.93 o
   7   3   4       95.42       98.23      2.30 o
   8   3   4      140.19      140.18      4.70 o
   9   3   4        0.88        2.73      0.98 o
  -5   4   4       62.49       61.91      1.72 o
  -4   4   4      225.51      228.96      3.18 o
  -3   4   4       11.90       13.54      0.66 o
  -2   4   4        0.82        0.32      0.33 o
  -1   4   4       10.83       11.98      0.55 o
   0   4   4     1348.33     1371.59     11.36 o
   1   4   4      129.35      119.99      1.14 o
   2   4   4       31.26       31.83      0.44 o
   3   4   4        0.05        0.56      0.13 o
   4   4   4       82.86       82.34      1.30 o
   5   4   4      400.82      397.55      5.95 o
   6   4   4      223.59      211.27      3.70 o
   7   4   4       31.69       33.63      1.31 o
   8   4   4        0.46        0.05      0.44 o
   9   4   4       62.39       58.61      3.06 o
  -4   5   4       19.89       20.12      1.04 o
  -3   5   4      150.79      146.57      2.36 o
  -2   5   4      221.34      215.68      2.95 o
  -1   5   4       18.34       20.15      1.03 o
   0   5   4        5.16        4.67      0.33 o
   1   5   4       18.84       15.25      0.47 o
   2   5   4      275.12      281.74      2.38 o
   3   5   4       17.43       15.88      0.39 o
   4   5   4      184.58      193.84      2.52 o
   5   5   4       28.03       31.85      2.08 o
   6   5   4       68.32       63.94      1.78 o
   7   5   4        0.14       -0.30      0.42 o
   8   5   4       27.70       29.46      2.35 o
   9   5   4       10.93        8.97      1.42 o
  -3   6   4        4.07        3.71      0.53 o
  -2   6   4      149.65      150.21      2.39 o
  -1   6   4      191.20      183.95      2.64 o
   0   6   4        2.00        1.71      0.34 o
   1   6   4      293.55      291.82      2.73 o
   2   6   4      132.47      133.25      1.51 o
   3   6   4      103.07      100.99      1.93 o
   4   6   4      199.35      220.25      4.60 o
   5   6   4        0.13        0.25      0.47 o
   6   6   4        4.69        5.20      0.70 o
   7   6   4      214.20      205.00      3.94 o
   8   6   4       11.76       12.22      0.96 o
   9   6   4       21.17       21.54      1.75 o
  -2   7   4        0.03       -0.10      0.45 o
  -1   7   4        0.60        0.13      0.36 o
   0   7   4       42.47       37.47      0.97 o
   1   7   4       38.05       36.62      0.88 o
   2   7   4      156.04      144.93      1.71 o
   3   7   4        0.40       -0.55      0.57 o
   4   7   4        2.00        0.69      0.44 o
   5   7   4        9.24        7.16      1.25 o
   6   7   4       19.84       19.05      1.18 o
   7   7   4       67.44       64.62      2.84 o
   8   7   4        3.76        3.39      1.09 o
  -1   8   4        0.43        0.20      0.54 o
   0   8   4       17.90       20.73      0.92 o
   1   8   4      117.61      117.15      1.80 o
   2   8   4        9.34        8.32      0.85 o
   3   8   4        7.83        8.79      0.84 o
   4   8   4       61.39       54.40      1.88 o
   5   8   4        2.77        5.36      0.81 o
   6   8   4        3.74        3.31      0.76 o
   7   8   4        1.14        0.79      0.65 o
   2   9   4       11.58       11.70      1.64 o
   3   9   4        8.47        9.18      1.31 o
   4   9   4        9.65        6.59      0.84 o
   5   9   4       43.54       45.15      1.88 o
   6   9   4        0.03        0.16      0.60 o
  -4  -8   5        8.38        6.40      0.84 o
  -3  -8   5        0.75        0.32      0.50 o
  -2  -8   5        3.75        3.93      0.73 o
  -1  -8   5        8.30        9.99      0.78 o
   0  -8   5        1.10        1.14      0.46 o
   1  -8   5        5.87        7.38      0.93 o
  -6  -7   5        1.10        0.51      0.58 o
  -5  -7   5       73.18       82.93      2.36 o
  -4  -7   5        0.20       -0.38      0.42 o
  -3  -7   5       23.58       25.51      1.27 o
  -2  -7   5       49.78       47.12      1.66 o
  -1  -7   5       80.07       78.99      1.84 o
   0  -7   5       17.17       19.07      0.82 o
   1  -7   5      313.86      317.73      3.95 o
   2  -7   5       67.02       70.07      3.55 o
   3  -7   5        0.08       -0.24      0.42 o
  -6  -6   5        1.09        2.32      0.62 o
  -5  -6   5       87.40       89.59      2.36 o
  -4  -6   5       39.14       37.79      1.46 o
  -3  -6   5        2.59        2.76      0.62 o
  -2  -6   5        0.94        0.82      0.46 o
  -1  -6   5      383.82      371.23     12.03 o
   0  -6   5       40.55       39.03      1.47 o
   1  -6   5     1086.66     1102.88      9.56 o
   2  -6   5       31.17       33.01      0.89 o
   3  -6   5       26.03       26.74      1.09 o
   4  -6   5        0.84        0.98      0.46 o
  -7  -5   5       21.65       22.31      1.75 o
  -6  -5   5        8.31        7.65      0.81 o
  -5  -5   5       46.55       47.52      2.57 o
  -4  -5   5       43.03       40.48      2.51 o
  -3  -5   5        3.75        4.83      0.62 o
  -2  -5   5       39.56       41.45      1.09 o
  -1  -5   5       69.19       69.71      1.45 o
   0  -5   5        7.99        9.61      0.54 o
   1  -5   5       60.13       57.36      1.06 o
   2  -5   5      128.81      124.39      1.71 o
   3  -5   5       44.52       44.50      1.12 o
   4  -5   5      173.20      175.17      3.50 o
   5  -5   5        4.71        4.33      1.09 o
  -7  -4   5        0.00        0.55      0.77 o
  -6  -4   5      145.55      139.52      4.26 o
  -5  -4   5      616.72      618.64      8.74 o
  -4  -4   5       54.71       46.31      1.47 o
  -3  -4   5        7.78        9.36      0.77 o
  -2  -4   5       14.14       14.99      0.67 o
  -1  -4   5       66.25       70.75      1.14 o
   0  -4   5       11.60       11.19      0.45 o
   1  -4   5        1.24        2.06      0.27 o
   2  -4   5       70.22       69.75      1.12 o
   3  -4   5       37.98       36.14      0.69 o
   4  -4   5       44.80       45.80      0.90 o
   5  -4   5        0.13        0.10      0.28 o
   6  -4   5      105.39      111.69      1.82 o
  -7  -3   5        0.07        0.87      0.62 o
  -6  -3   5       47.97       45.38      2.30 o
  -5  -3   5      138.72      138.54      4.05 o
  -4  -3   5       25.26       22.58      0.94 o
  -3  -3   5       28.46       27.75      0.80 o
  -2  -3   5       63.95       62.15      0.93 o
  -1  -3   5        6.21        5.47      0.30 o
   0  -3   5      624.80      644.91      5.66 o
   1  -3   5       97.51       92.57      0.88 o
   2  -3   5        0.63        0.35      0.16 o
   3  -3   5       36.61       36.32      0.62 o
   4  -3   5       49.79       49.26      0.79 o
   5  -3   5       10.02       10.38      0.47 o
   6  -3   5        6.57        6.77      0.45 o
   7  -3   5       62.67       66.12      1.87 o
  -7  -2   5       35.58       40.33      1.73 o
  -6  -2   5       13.58       11.58      0.96 o
  -5  -2   5      358.42      347.49      7.76 o
  -4  -2   5      268.16      265.34      3.40 o
  -3  -2   5      129.79      138.03      1.79 o
  -2  -2   5      390.97      417.99      3.82 o
  -1  -2   5     1270.63     1433.11     11.96 o
   0  -2   5      723.32      726.68      6.34 o
   1  -2   5      200.23      205.38      1.73 o
   2  -2   5        2.42        3.37      0.21 o
   3  -2   5        3.93        2.38      0.19 o
   4  -2   5        0.00        0.13      0.17 o
   5  -2   5       36.34       35.54      0.75 o
   6  -2   5       18.73       19.66      0.69 o
   7  -2   5        4.52        5.67      0.72 o
  -7  -1   5      137.14      138.42      2.70 o
  -6  -1   5      182.43      183.39      3.04 o
  -5  -1   5      124.92      124.58      1.92 o
  -4  -1   5       18.71       20.06      0.69 o
  -3  -1   5        0.37        0.00      0.17 o
  -2  -1   5       41.71       54.36      0.81 o
  -1  -1   5      236.36      268.40      2.54 o
   0  -1   5       11.82       18.77      0.63 o
   1  -1   5       59.59       67.12      0.83 o
   2  -1   5      694.38      729.85      7.05 o
   3  -1   5      860.15      853.69      7.30 o
   4  -1   5      100.06       90.91      1.04 o
   5  -1   5        2.84        2.39      0.44 o
   6  -1   5      132.06      127.95      2.40 o
   7  -1   5       98.23       96.40      2.17 o
   8  -1   5        8.51        9.02      0.82 o
  -7   0   5       70.53       67.67      2.20 o
  -6   0   5        0.19        0.07      0.34 o
  -5   0   5      308.43      305.28      3.68 o
  -4   0   5       77.90       80.94      1.40 o
  -3   0   5       11.97       11.69      0.43 o
  -2   0   5       11.23       11.75      0.32 o
  -1   0   5       40.58       43.02      0.60 o
   0   0   5      645.33      708.18      6.26 o
   1   0   5        1.10        0.06      0.14 o
   2   0   5       40.87       33.50      0.55 o
   3   0   5      526.97      540.87      4.31 o
   4   0   5        0.62        0.48      0.15 o
   5   0   5      154.72      157.31      2.01 o
   6   0   5       25.03       24.50      1.24 o
   7   0   5      122.68      118.73      2.38 o
   8   0   5       79.90       79.41      2.04 o
  -7   1   5        4.54        4.48      1.31 o
  -6   1   5        6.97        6.97      0.71 o
  -5   1   5       12.92       14.54      0.70 o
  -4   1   5       19.81       22.01      0.76 o
  -3   1   5      198.38      197.35      2.47 o
  -2   1   5      530.99      546.04      3.94 o
  -1   1   5        0.09        0.22      0.17 o
   0   1   5      149.48      161.78      1.56 o
   1   1   5       22.84       20.66      0.37 o
   2   1   5      419.02      457.70      4.42 o
   3   1   5      393.37      419.42      3.64 o
   4   1   5      400.82      370.91      3.11 o
   5   1   5       78.23       75.05      1.44 o
   6   1   5     1402.53     1373.15     14.99 o
   7   1   5       24.08       19.88      1.20 o
   8   1   5       64.10       68.50      2.24 o
   9   1   5       60.38       64.99      2.36 o
  -6   2   5       24.89       25.26      1.15 o
  -5   2   5       58.47       60.07      1.39 o
  -4   2   5        4.75        4.78      0.48 o
  -3   2   5      121.10      115.74      1.93 o
  -2   2   5      201.39      199.38      2.16 o
  -1   2   5        3.16        4.73      0.22 o
   0   2   5     1449.37     1548.80     12.25 o
   1   2   5      782.44      808.26      5.51 o
   2   2   5      927.42      894.12      6.46 o
   3   2   5      119.71      111.77      1.50 o
   4   2   5       46.23       43.20      0.94 o
   5   2   5        0.08       -0.34      0.34 o
   6   2   5        7.17        7.03      0.65 o
   7   2   5       69.66       64.78      2.57 o
   8   2   5        2.35        3.61      1.09 o
   9   2   5        7.67        8.21      1.01 o
  -6   3   5        3.67        3.11      0.65 o
  -5   3   5        0.70        0.70      0.41 o
  -4   3   5       19.01       19.45      0.80 o
  -3   3   5       93.46       89.19      1.58 o
  -2   3   5       21.84       22.83      1.03 o
  -1   3   5       22.91       25.23      0.52 o
   0   3   5       70.00       68.40      0.78 o
   1   3   5        3.38        2.39      0.18 o
   2   3   5       15.64       15.30      0.34 o
   3   3   5      466.03      463.47      4.94 o
   4   3   5        1.28        1.68      0.23 o
   5   3   5       73.59       69.13      1.70 o
   6   3   5       20.07       18.35      1.00 o
   7   3   5      302.74      306.65      5.07 o
   8   3   5       29.11       25.70      1.97 o
   9   3   5        7.02       11.37      1.53 o
  -5   4   5        8.49        8.19      0.79 o
  -4   4   5       15.39       14.54      0.75 o
  -3   4   5        0.25        0.08      0.34 o
  -2   4   5        4.19        3.53      0.43 o
  -1   4   5       19.11       22.55      0.98 o
   0   4   5       27.49       33.10      0.83 o
   1   4   5       26.54       28.80      0.51 o
   2   4   5      112.14      108.51      1.06 o
   3   4   5        4.72        5.16      0.27 o
   4   4   5        0.18       -0.08      0.23 o
   5   4   5       43.05       43.98      1.35 o
   6   4   5       61.28       61.17      1.74 o
   7   4   5       17.97       17.09      1.04 o
   8   4   5        0.01        0.34      0.50 o
   9   4   5        0.46        0.33      0.87 o
  -4   5   5        5.34        5.46      0.70 o
  -3   5   5      235.39      234.59      3.25 o
  -2   5   5        8.40        9.99      0.63 o
  -1   5   5      642.54      627.97      6.59 o
   0   5   5      645.38      653.77      5.86 o
   1   5   5       19.22       19.16      0.61 o
   2   5   5       20.75       21.95      0.52 o
   3   5   5      299.32      291.24      3.16 o
   4   5   5       16.01       16.30      0.60 o
   5   5   5       34.02       36.88      2.68 o
   6   5   5        5.55        6.84      0.70 o
   7   5   5        6.25        5.67      0.68 o
   8   5   5       38.40       40.02      1.54 o
   9   5   5        8.37        7.54      1.42 o
  -3   6   5       19.03       16.32      1.01 o
  -2   6   5        1.96        2.18      0.47 o
  -1   6   5      100.53      104.91      1.87 o
   0   6   5     1367.89     1338.00     14.58 o
   1   6   5      535.29      537.24      5.40 o
   2   6   5      229.75      229.95      2.25 o
   3   6   5        2.55        3.18      0.51 o
   4   6   5       10.61        9.91      0.65 o
   5   6   5      105.43      103.34      2.03 o
   6   6   5      112.62      108.67      4.32 o
   7   6   5       12.20       10.81      1.80 o
   8   6   5       12.64       13.68      1.04 o
  -2   7   5        0.02        0.27      0.49 o
  -1   7   5       10.88        9.97      0.69 o
   0   7   5       22.14       21.26      0.88 o
   1   7   5       27.06       25.41      0.77 o
   2   7   5        4.70        4.98      0.58 o
   3   7   5       41.93       43.84      1.31 o
   4   7   5       33.61       28.71      1.40 o
   5   7   5       21.36       19.14      1.13 o
   6   7   5       26.31       25.19      1.09 o
   7   7   5       51.38       51.55      1.86 o
   8   7   5       10.06       11.48      1.42 o
   0   8   5       73.90       72.11      1.83 o
   1   8   5      224.76      215.06      3.53 o
   2   8   5        0.14        0.43      0.45 o
   3   8   5        4.13        3.91      0.71 o
   4   8   5       77.10       73.65      1.82 o
   5   8   5        8.85        8.42      0.93 o
   6   8   5       87.74       86.43      7.87 o
   7   8   5      161.40      159.09      3.78 o
   2   9   5       31.03       31.16      2.41 o
   3   9   5        4.80        2.97      0.71 o
   4   9   5       69.46       69.29      2.27 o
   5   9   5        3.21        2.41      0.71 o
  -3  -8   6       14.34       17.38      1.20 o
  -2  -8   6       15.78       15.13      1.12 o
  -1  -8   6       65.13       71.42      2.24 o
   0  -8   6       32.61       34.73      1.33 o
  -5  -7   6       49.24       57.82      3.77 o
  -4  -7   6        8.77       11.12      1.69 o
  -3  -7   6       55.41       54.03      1.86 o
  -2  -7   6        7.16        6.08      0.77 o
  -1  -7   6      167.65      176.09      3.63 o
   0  -7   6       53.24       52.46      1.75 o
   1  -7   6      132.19      131.37      2.22 o
   2  -7   6        7.92        9.59      0.93 o
  -6  -6   6        0.30        0.54      0.58 o
  -5  -6   6       25.89       21.92      1.24 o
  -4  -6   6       79.55       75.36      2.13 o
  -3  -6   6       18.00       19.95      1.86 o
  -2  -6   6       37.78       34.55      1.39 o
  -1  -6   6        0.34       -0.34      0.49 o
   0  -6   6        2.95        2.53      0.52 o
   1  -6   6       56.82       58.76      1.86 o
   2  -6   6       47.22       49.62      1.22 o
   3  -6   6      157.56      171.83      2.63 o
   4  -6   6        2.67        4.03      0.61 o
  -6  -5   6       62.12       64.51      2.84 o
  -5  -5   6       70.34       68.34      2.02 o
  -4  -5   6       62.50       53.75      1.70 o
  -3  -5   6       18.28       16.84      1.01 o
  -2  -5   6        4.29        3.29      0.62 o
  -1  -5   6       38.37       39.63      1.12 o
   0  -5   6       94.39       93.74      1.85 o
   1  -5   6       32.52       32.47      1.09 o
   2  -5   6      327.93      314.46      3.31 o
   3  -5   6      107.33      104.72      1.79 o
   4  -5   6       25.38       23.93      0.88 o
   5  -5   6      163.42      165.79      3.66 o
  -7  -4   6       19.90       23.95      1.97 o
  -6  -4   6        0.13        0.22      0.77 o
  -5  -4   6       96.40       95.09      2.32 o
  -4  -4   6       91.82       83.17      2.09 o
  -3  -4   6       13.04       14.53      0.89 o
  -2  -4   6        0.92        0.41      0.33 o
  -1  -4   6       68.32       72.94      2.24 o
   0  -4   6      193.97      186.47      3.13 o
   1  -4   6       96.08       95.04      1.31 o
   2  -4   6       63.38       62.71      1.07 o
   3  -4   6       23.79       23.63      0.68 o
   4  -4   6        8.79        8.35      0.62 o
   5  -4   6       26.04       23.99      0.72 o
   6  -4   6        2.93        2.18      0.40 o
  -7  -3   6      130.36      140.29      4.59 o
  -6  -3   6        3.85        2.41      0.87 o
  -5  -3   6       13.80       12.68      1.31 o
  -4  -3   6       76.12       73.72      2.95 o
  -3  -3   6        1.46        1.13      0.38 o
  -2  -3   6        6.56        8.97      0.52 o
  -1  -3   6       30.58       31.72      0.88 o
   0  -3   6       11.10        5.47      0.48 o
   1  -3   6        0.54        0.60      0.21 o
   2  -3   6        1.06        1.15      0.20 o
   3  -3   6       76.52       80.20      0.92 o
   4  -3   6       37.48       36.68      0.83 o
   5  -3   6       22.69       23.54      0.66 o
   6  -3   6        3.54        3.11      0.37 o
   7  -3   6       30.01       33.17      1.37 o
  -7  -2   6        0.06        1.53      0.98 o
  -6  -2   6       17.16       20.39      1.31 o
  -5  -2   6      616.33      620.08     12.57 o
  -4  -2   6      159.52      153.73      3.55 o
  -3  -2   6        3.14        4.51      0.43 o
  -2  -2   6        4.27        2.01      0.31 o
  -1  -2   6      167.58      182.53      1.91 o
   0  -2   6      265.11      282.43      2.43 o
   1  -2   6      105.55      102.22      1.11 o
   2  -2   6       94.76      110.49      1.14 o
   3  -2   6       72.73       77.98      0.93 o
   4  -2   6       81.98       80.32      0.98 o
   5  -2   6        2.19        2.15      0.28 o
   6  -2   6       13.77       11.25      0.78 o
   7  -2   6        1.27        1.62      0.56 o
  -7  -1   6       90.86       89.88      3.72 o
  -6  -1   6        7.29        9.13      0.75 o
  -5  -1   6      928.30      908.84     10.54 o
  -3  -1   6        0.41        1.12      0.30 o
  -2  -1   6        5.29        3.42      0.28 o
  -1  -1   6       29.68       27.26      0.56 o
   0  -1   6      400.05      392.89      4.51 o
   1  -1   6        9.01       10.15      0.31 o
   2  -1   6       10.09       10.02      0.38 o
   3  -1   6        0.35        0.56      0.17 o
   4  -1   6      168.80      164.29      1.69 o
   5  -1   6      437.52      426.11      4.00 o
   6  -1   6       28.80       28.44      1.37 o
   7  -1   6      128.18      127.59      2.55 o
   8  -1   6        5.90        7.70      0.87 o
  -6   0   6       42.04       43.91      1.43 o
  -5   0   6       48.70       43.76      1.32 o
  -4   0   6      518.91      517.49      6.38 o
  -3   0   6      833.53      810.34      7.94 o
  -2   0   6       74.78       71.57      0.88 o
  -1   0   6     1582.27     1674.13     15.60 o
   0   0   6       36.34       30.27      0.72 o
   1   0   6       22.06       19.89      0.59 o
   2   0   6      510.00      529.66      5.26 o
   3   0   6       72.67       58.85      0.72 o
   4   0   6       51.62       47.45      0.85 o
   5   0   6       19.53       18.51      0.96 o
   6   0   6       10.83       10.74      0.93 o
   7   0   6       74.54       69.44      2.73 o
   8   0   6      111.31      120.63      3.47 o
  -6   1   6       40.58       42.30      1.74 o
  -5   1   6       18.60       18.87      0.98 o
  -4   1   6      143.84      135.52      2.04 o
  -3   1   6       51.94       52.36      1.85 o
  -2   1   6      148.36      148.85      1.53 o
  -1   1   6        0.00        0.05      0.17 o
   0   1   6      821.15      871.88      6.98 o
   1   1   6        5.42        5.34      0.29 o
   2   1   6     2826.06     2899.97     21.94 o
   3   1   6      293.13      293.81      3.07 o
   4   1   6       54.73       51.79      0.81 o
   5   1   6      218.02      208.25      3.58 o
   6   1   6      295.61      286.59      3.89 o
   7   1   6       27.55       27.26      1.35 o
   8   1   6       13.41       14.43      1.64 o
   9   1   6       27.06       23.99      1.51 o
  -6   2   6       14.03       13.53      1.53 o
  -5   2   6       14.81       12.50      0.70 o
  -4   2   6       68.71       69.71      1.77 o
  -3   2   6      220.73      224.38      2.86 o
  -2   2   6        8.58        9.77      0.47 o
  -1   2   6      190.70      184.11      1.98 o
   0   2   6       98.48       91.25      0.93 o
   1   2   6       80.73       81.62      0.84 o
   2   2   6      831.37      895.73      6.54 o
   3   2   6      452.25      481.71      5.14 o
   4   2   6       66.68       69.68      1.32 o
   5   2   6       31.25       27.96      1.07 o
   6   2   6      158.84      149.98      2.96 o
   7   2   6       11.97       11.87      0.84 o
   8   2   6       11.06       11.59      1.53 o
   9   2   6        8.61       12.25      1.64 o
  -5   3   6        1.02        0.60      0.44 o
  -4   3   6        0.05       -0.19      0.34 o
  -3   3   6        5.85        4.63      0.46 o
  -2   3   6        3.46        2.75      0.38 o
  -1   3   6      146.65      148.74      1.76 o
   0   3   6      124.39      145.14      1.48 o
   1   3   6        0.95        1.41      0.24 o
   2   3   6        0.61        0.46      0.19 o
   3   3   6      341.63      355.19      3.99 o
   4   3   6       99.47       95.42      1.45 o
   5   3   6       60.41       53.58      1.54 o
   6   3   6     1037.64      998.76     13.62 o
   7   3   6       30.39       28.80      2.13 o
   8   3   6        0.66        1.86      0.87 o
   9   3   6       15.79       21.43      2.08 o
  -4   4   6       33.19       31.69      1.08 o
  -3   4   6       75.49       72.92      1.51 o
  -2   4   6      162.89      160.68      2.36 o
  -1   4   6        0.68        0.93      0.34 o
   0   4   6        0.12        0.13      0.24 o
   1   4   6        3.15        2.96      0.25 o
   2   4   6       45.31       40.80      0.61 o
   3   4   6      215.44      210.33      2.15 o
   4   4   6        0.80        0.98      0.30 o
   5   4   6        9.01        8.14      0.73 o
   6   4   6       92.87       94.80      2.27 o
   7   4   6      250.90      257.59      4.59 o
   8   4   6       27.38       29.58      1.91 o
   9   4   6       39.40       49.97      2.84 o
  -4   5   6        3.95        3.52      0.65 o
  -3   5   6        3.90        3.21      0.50 o
  -2   5   6        8.87        9.56      0.62 o
  -1   5   6      473.44      459.54      5.12 o
   0   5   6       11.81       11.97      0.70 o
   1   5   6      337.64      344.09      3.39 o
   2   5   6       10.52       12.03      0.49 o
   3   5   6      214.75      218.22      2.65 o
   4   5   6       67.53       62.11      1.42 o
   5   5   6       62.85       61.78      1.77 o
   6   5   6       30.60       31.93      1.31 o
   7   5   6       85.89       84.46      2.24 o
   8   5   6       35.84       37.52      1.64 o
   9   5   6        0.10        0.02      0.52 o
  -3   6   6       35.56       35.71      1.56 o
  -2   6   6        5.57        6.91      0.64 o
  -1   6   6       25.11       24.77      0.92 o
   0   6   6       79.13       73.26      1.45 o
   1   6   6      259.82      262.57      2.85 o
   2   6   6      126.71      127.37      4.27 o
   3   6   6      124.30      127.39      3.71 o
   4   6   6      228.05      228.18      3.42 o
   5   6   6        0.07       -0.37      0.37 o
   6   6   6       40.58       42.16      1.54 o
   7   6   6       11.53       10.93      0.93 o
   8   6   6       20.36       20.15      1.75 o
  -2   7   6        5.70        4.91      0.72 o
  -1   7   6       54.10       50.22      1.36 o
   0   7   6       12.81       11.57      0.71 o
   1   7   6       24.05       23.13      1.40 o
   2   7   6        0.89       -0.16      0.38 o
   3   7   6      115.77      116.39      2.26 o
   4   7   6       81.42       80.60      1.84 o
   5   7   6       16.65       17.77      1.43 o
   6   7   6       69.02       66.00      2.15 o
   7   7   6        1.55        0.71      0.60 o
   8   7   6        5.50        7.21      0.89 o
   0   8   6      248.61      238.69      4.74 o
   1   8   6       77.86       77.78      2.51 o
   2   8   6       35.69       40.31      1.37 o
   3   8   6       21.60       21.44      1.03 o
   4   8   6       10.49       12.12      0.83 o
   5   8   6        1.04        0.90      0.46 o
   6   8   6       21.88       21.49      1.34 o
   7   8   6       52.57       54.31      2.73 o
   3   9   6       98.59       89.43      2.62 o
   4   9   6       29.12       31.57      1.57 o
   5   9   6        6.68        6.41      2.19 o
  -4  -7   7        0.45       -0.11      0.54 o
  -3  -7   7      104.02       88.77      5.90 o
  -2  -7   7       44.09       45.05      1.70 o
  -1  -7   7        0.27        0.55      0.54 o
   0  -7   7       11.52       12.17      1.31 o
   1  -7   7      297.23      318.43      5.08 o
   2  -7   7       15.92       16.43      0.97 o
  -5  -6   7       48.08       56.16      3.94 o
  -4  -6   7        0.30        0.20      0.50 o
  -3  -6   7       34.65       32.01      3.06 o
  -2  -6   7       99.28       90.97      2.32 o
  -1  -6   7      138.33      138.05      3.02 o
   0  -6   7       71.92       73.43      2.09 o
   1  -6   7       28.10       29.57      1.17 o
   2  -6   7        5.28        6.60      0.57 o
   3  -6   7      287.55      304.68      5.41 o
  -6  -5   7        4.02        4.92      1.09 o
  -5  -5   7        4.74        8.26      0.85 o
  -4  -5   7       51.19       47.84      2.24 o
  -3  -5   7       29.61       30.21      1.27 o
  -2  -5   7      190.96      161.47      3.46 o
  -1  -5   7       40.23       40.11      1.13 o
   0  -5   7        0.61        0.98      0.50 o
   1  -5   7      591.80      602.13      7.27 o
   2  -5   7      164.19      164.32      2.37 o
   3  -5   7        0.01       -0.20      0.33 o
   4  -5   7       45.58       44.50      1.38 o
   5  -5   7        3.57        3.90      0.61 o
  -6  -4   7       30.49       32.47      2.19 o
  -5  -4   7       13.09       13.32      0.96 o
  -4  -4   7      112.99      108.18      2.47 o
  -3  -4   7      352.59      330.55      5.41 o
  -2  -4   7      153.49      126.15      2.15 o
  -1  -4   7        0.01       -0.32      0.32 o
   0  -4   7       71.10       63.26      1.66 o
   1  -4   7      121.76      117.94      2.11 o
   2  -4   7       94.85       92.44      1.81 o
   3  -4   7        1.75        1.87      0.36 o
   4  -4   7        0.02        0.70      0.34 o
   5  -4   7       26.40       27.40      0.94 o
   6  -4   7       23.16       22.09      1.97 o
  -6  -3   7       41.14       43.74      2.41 o
  -5  -3   7        4.15        4.59      0.98 o
  -4  -3   7        0.08       -0.05      0.55 o
  -3  -3   7        0.48        0.58      0.38 o
  -2  -3   7        0.89        1.35      0.38 o
  -1  -3   7      118.37      121.83      1.98 o
   0  -3   7        5.89        2.62      0.40 o
   1  -3   7        3.97        3.54      0.40 o
   2  -3   7      696.60      704.76      6.18 o
   3  -3   7        4.44        4.48      0.27 o
   4  -3   7       18.51       19.06      0.49 o
   5  -3   7       13.84        9.56      0.46 o
   6  -3   7        0.13        1.12      0.48 o
  -6  -2   7        2.62        1.15      0.65 o
  -5  -2   7        6.74        5.25      1.09 o
  -4  -2   7        0.78        0.22      0.77 o
  -3  -2   7       56.23       54.69      1.28 o
  -2  -2   7      160.65      157.48      2.33 o
  -1  -2   7       45.10       44.04      1.03 o
   0  -2   7      157.25      156.83      2.25 o
   1  -2   7       90.06       87.29      1.25 o
   2  -2   7      737.74      725.12      5.69 o
   3  -2   7       19.95       19.68      0.47 o
   4  -2   7       38.07       38.94      0.68 o
   5  -2   7       57.92       51.63      0.78 o
   6  -2   7       14.70       14.15      0.87 o
   7  -2   7        1.54        1.93      0.57 o
  -6  -1   7      116.29      118.00      3.04 o
  -5  -1   7      119.99      116.23      5.96 o
  -4  -1   7        5.61        4.19      0.62 o
  -3  -1   7      150.64      142.91      1.92 o
  -2  -1   7       53.04       58.42      1.05 o
  -1  -1   7        4.76        6.29      0.35 o
   0  -1   7       39.74       32.45      0.65 o
   1  -1   7        3.91        5.87      0.34 o
   2  -1   7        2.57        2.68      0.24 o
   3  -1   7      109.40       99.83      1.48 o
   4  -1   7       56.22       55.75      0.79 o
   5  -1   7       89.25       87.20      2.16 o
   6  -1   7       16.00       14.59      3.44 o
   7  -1   7       11.40        9.43      0.80 o
   8  -1   7        8.10        9.10      0.84 o
  -6   0   7        3.19        5.25      0.85 o
  -5   0   7      617.90      621.97     10.17 o
  -4   0   7      672.27      677.02      8.15 o
  -3   0   7      414.21      399.42      4.40 o
  -2   0   7       16.68       22.05      0.66 o
  -1   0   7     1405.87     1456.18     13.63 o
   0   0   7       26.53       25.29      0.69 o
   1   0   7       21.56       21.69      0.52 o
   2   0   7      225.86      227.23      2.58 o
   3   0   7       29.79       26.95      0.67 o
   4   0   7        1.09        1.33      0.19 o
   5   0   7        1.46        1.67      0.82 o
   6   0   7       11.90       10.79      1.15 o
   7   0   7       17.43       18.21      1.16 o
   8   0   7       27.67       29.88      1.62 o
  -6   1   7        1.98        1.19      0.73 o
  -5   1   7      183.57      187.79      3.93 o
  -4   1   7        5.28        5.35      0.59 o
  -3   1   7       15.70       16.96      0.86 o
  -2   1   7        3.35        4.58      0.33 o
  -1   1   7      509.22      542.49      4.86 o
   0   1   7      207.47      238.10      2.25 o
   1   1   7      127.48      144.07      1.49 o
   2   1   7      158.19      154.07      1.58 o
   3   1   7       51.89       47.15      0.76 o
   4   1   7        0.48        1.18      0.27 o
   5   1   7      227.65      221.76      3.81 o
   6   1   7       38.40       37.61      1.34 o
   7   1   7        6.78        8.09      1.20 o
   8   1   7       71.58       78.84      3.50 o
  -5   2   7        0.22       -0.30      0.66 o
  -4   2   7      237.29      249.36      3.93 o
  -3   2   7        1.75        1.64      0.41 o
  -2   2   7        0.29        0.04      0.28 o
  -1   2   7     1082.79     1120.69      9.49 o
   0   2   7      143.59      149.82      1.68 o
   1   2   7        1.92        1.14      0.17 o
   2   2   7      799.08      841.82      5.80 o
   3   2   7       40.89       49.15      0.88 o
   4   2   7      320.21      315.23      6.34 o
   5   2   7        0.41       -0.34      0.34 o
   6   2   7      282.01      274.65      4.62 o
   7   2   7        4.96        3.35      1.20 o
   8   2   7        7.53        8.97      1.31 o
   9   2   7        3.43        1.53      0.98 o
  -5   3   7        8.59        7.17      1.00 o
  -4   3   7       16.01       17.08      1.01 o
  -3   3   7       10.43        9.85      0.62 o
  -2   3   7       10.55        9.04      0.48 o
  -1   3   7      221.01      220.43      2.41 o
   0   3   7        0.21        0.42      0.22 o
   1   3   7        0.26        0.84      0.21 o
   2   3   7      508.27      499.49      3.64 o
   3   3   7      418.56      428.11      4.19 o
   4   3   7        3.09        3.72      0.36 o
   5   3   7       37.18       37.72      1.31 o
   6   3   7      569.76      549.92      8.10 o
   7   3   7       62.52       58.75      2.46 o
   8   3   7       40.82       45.47      3.88 o
   9   3   7        0.01       -0.77      0.77 o
  -4   4   7       46.22       46.93      1.53 o
  -3   4   7        1.78        1.91      0.44 o
  -2   4   7       67.32       61.32      1.32 o
  -1   4   7       11.49        9.46      0.57 o
   0   4   7       16.18       17.82      0.58 o
   1   4   7       11.04       10.44      0.40 o
   2   4   7        5.86        5.83      0.31 o
   3   4   7       73.51       75.69      1.24 o
   4   4   7       14.81       13.25      0.71 o
   5   4   7        4.73        6.05      0.87 o
   6   4   7       38.68       40.16      1.43 o
   7   4   7      107.88      101.58      2.50 o
   8   4   7       59.19       58.81      1.88 o
   9   4   7        0.86        0.33      0.87 o
  -3   5   7        0.91        0.51      0.42 o
  -2   5   7        1.70        2.06      0.45 o
  -1   5   7       10.15        9.08      0.58 o
   0   5   7       52.17       51.10      1.15 o
   1   5   7      823.55      825.57      7.24 o
   2   5   7      167.58      166.05      3.11 o
   3   5   7        0.09       -0.04      0.34 o
   4   5   7        0.17        0.27      0.29 o
   5   5   7      102.62       99.05      4.16 o
   6   5   7      451.06      459.02     16.18 o
   7   5   7      102.33      108.42      4.16 o
   8   5   7        0.00       -0.11      0.52 o
   9   5   7        0.16        0.66      0.55 o
  -2   6   7       93.49       94.36      1.91 o
  -1   6   7       38.22       39.03      1.16 o
   0   6   7        0.41        0.50      0.35 o
   1   6   7       38.33       40.17      1.20 o
   2   6   7       57.77       55.10      1.41 o
   3   6   7      549.32      542.47      8.33 o
   4   6   7      125.69      122.46      2.29 o
   5   6   7       24.58       25.57      1.02 o
   6   6   7        1.42        3.30      0.62 o
   7   6   7       99.32       96.25      2.55 o
   8   6   7       13.74       12.96      1.07 o
  -1   7   7        2.63        2.05      0.66 o
   0   7   7       69.77       65.77      1.52 o
   1   7   7        0.04       -0.13      0.58 o
   2   7   7       30.93       33.56      1.22 o
   3   7   7        1.39        1.75      0.45 o
   4   7   7       22.95       20.25      0.99 o
   5   7   7       37.28       38.03      1.44 o
   6   7   7        6.42        6.74      0.69 o
   7   7   7       20.38       20.70      1.17 o
   8   7   7       27.44       26.93      1.46 o
   1   8   7        2.31        2.30      0.87 o
   2   8   7        0.23       -0.11      0.70 o
   3   8   7        0.00       -0.03      0.43 o
   4   8   7        0.51        0.47      0.45 o
   5   8   7       16.60       16.76      0.94 o
   6   8   7       40.53       40.44      1.42 o
   7   8   7        0.46        1.05      0.68 o
  -3  -7   8       45.45       40.75      4.76 o
  -2  -7   8        1.78        1.35      0.58 o
  -1  -7   8        6.52        8.91      0.93 o
   0  -7   8       80.68       84.96      2.47 o
   1  -7   8       17.37       18.25      0.99 o
  -5  -6   8       41.14       50.90      1.93 o
  -4  -6   8       36.92       39.29      1.66 o
  -3  -6   8       22.04       25.41      1.27 o
  -2  -6   8        0.80        0.13      0.55 o
  -1  -6   8        1.98        2.22      0.58 o
   0  -6   8        6.40        5.86      0.77 o
   1  -6   8       34.79       34.96      1.26 o
   2  -6   8        0.13       -0.16      0.36 o
   3  -6   8       23.56       22.96      1.31 o
  -5  -5   8      102.79      118.81      3.17 o
  -4  -5   8       15.25       16.35      1.08 o
  -3  -5   8      456.03      417.59      6.57 o
  -2  -5   8        0.11        0.61      0.45 o
  -1  -5   8       43.56       46.47      1.26 o
   0  -5   8       57.92       57.10      1.74 o
   1  -5   8      625.80      614.35      8.89 o
   2  -5   8        0.26        0.40      0.35 o
   3  -5   8       11.06       10.82      0.65 o
   4  -5   8        5.75        6.67      0.69 o
  -6  -4   8      204.71      203.27      6.01 o
  -5  -4   8       13.02       13.78      1.42 o
  -4  -4   8        0.12        0.33      0.50 o
  -3  -4   8      128.93      109.76      2.06 o
  -2  -4   8      103.29       98.09      1.89 o
  -1  -4   8      394.54      363.60      4.61 o
   0  -4   8       76.28       67.68      1.49 o
   1  -4   8       74.41       71.15      1.64 o
   2  -4   8        5.82        6.32      0.48 o
   3  -4   8       14.66       15.45      0.68 o
   4  -4   8        1.04        1.14      0.38 o
   5  -4   8       14.50       16.32      0.88 o
  -6  -3   8       13.11       11.04      1.42 o
  -5  -3   8      160.60      173.20      5.14 o
  -4  -3   8       22.62       24.25      2.46 o
  -3  -3   8       25.81       26.04      0.97 o
  -2  -3   8      147.79      120.49      2.06 o
  -1  -3   8       31.93       25.68      0.90 o
   0  -3   8        4.10        5.69      0.48 o
   1  -3   8      365.79      370.65      4.57 o
   2  -3   8      399.37      361.61      5.29 o
   3  -3   8        9.79       10.65      0.49 o
   4  -3   8       41.21       41.45      0.89 o
   5  -3   8      120.74      111.73      1.51 o
   6  -3   8        1.01        1.44      0.48 o
  -6  -2   8        9.51       12.25      1.53 o
  -5  -2   8       20.82       18.70      1.64 o
  -4  -2   8       20.37       20.01      1.64 o
  -3  -2   8      263.45      251.83      4.00 o
  -2  -2   8        2.96        6.01      0.54 o
  -1  -2   8       13.45       13.03      0.65 o
   0  -2   8        4.98        5.68      0.48 o
   1  -2   8       49.27       42.17      1.05 o
   2  -2   8       26.54       25.99      0.69 o
   3  -2   8        1.53        1.14      0.26 o
   4  -2   8       62.49       59.32      0.87 o
   5  -2   8        0.37        0.22      0.30 o
   6  -2   8       52.83       54.13      1.27 o
   7  -2   8        2.02        0.51      0.48 o
  -6  -1   8        1.00        1.42      0.98 o
  -5  -1   8       11.53       11.54      1.00 o
  -4  -1   8      250.69      247.99      6.23 o
  -3  -1   8      413.30      387.55     10.00 o
  -2  -1   8        0.04        0.48      0.31 o
  -1  -1   8      146.70      144.07      1.86 o
   0  -1   8       89.55       89.75      1.32 o
   1  -1   8      103.98      105.70      1.66 o
   2  -1   8      527.22      502.64      5.76 o
   3  -1   8        2.68        2.73      0.30 o
   4  -1   8        2.42        1.96      0.25 o
   5  -1   8        7.92        9.74      0.61 o
   6  -1   8       50.36       44.62      1.62 o
   7  -1   8      109.24      109.04      2.86 o
   8  -1   8       10.91       15.12      1.08 o
  -6   0   8       14.28       17.71      1.86 o
  -5   0   8       87.04       84.01      2.01 o
  -4   0   8        1.79        2.60      0.52 o
  -3   0   8       42.53       42.07      1.20 o
  -2   0   8      316.47      311.77      3.93 o
  -1   0   8      782.81      759.49      8.31 o
   0   0   8       22.90       22.94      1.76 o
   1   0   8       38.54       36.11      2.46 o
   2   0   8       98.06       89.74      1.35 o
   3   0   8        3.62        3.79      0.32 o
   4   0   8        4.76        6.00      0.67 o
   5   0   8        1.46        1.29      0.50 o
   6   0   8        0.01        0.38      0.49 o
   7   0   8       45.98       49.50      1.82 o
   8   0   8       44.69       51.56      2.01 o
  -5   1   8       78.81       73.61      2.32 o
  -4   1   8        6.81        7.41      0.71 o
  -3   1   8        0.04        0.20      0.32 o
  -2   1   8       20.66       20.01      0.75 o
  -1   1   8        0.25        0.15      0.31 o
   0   1   8      181.02      189.00      3.39 o
   1   1   8      304.78      325.01      3.38 o
   2   1   8      338.38      346.87      3.75 o
   3   1   8       54.11       57.39      1.30 o
   4   1   8      713.99      678.98      7.82 o
   5   1   8       24.83       24.00      1.04 o
   6   1   8       30.78       26.24      1.86 o
   7   1   8        0.12       -0.22      0.66 o
   8   1   8       34.45       36.52      2.41 o
  -5   2   8      108.87      113.87      3.01 o
  -4   2   8      501.84      507.13      6.70 o
  -3   2   8       52.90       55.22      1.51 o
  -2   2   8        3.27        3.41      0.58 o
  -1   2   8       77.09       72.22      1.61 o
   0   2   8        0.10        0.31      0.24 o
   1   2   8      407.23      430.13      3.58 o
   2   2   8      164.34      172.63      1.52 o
   3   2   8       32.05       31.10      0.74 o
   4   2   8       81.68       85.18      1.43 o
   5   2   8       37.08       35.82      1.31 o
   6   2   8       45.42       42.75      1.86 o
   7   2   8        0.35        0.43      0.44 o
   8   2   8       34.64       36.41      2.41 o
   9   2   8       11.20       10.17      1.64 o
  -4   3   8      112.85      112.69      2.46 o
  -3   3   8        0.75        0.07      0.41 o
  -2   3   8        0.07       -0.25      0.32 o
  -1   3   8       88.78       91.47      1.36 o
   0   3   8       37.65       34.13      0.67 o
   1   3   8      182.71      187.16      1.85 o
   2   3   8      240.54      263.81      2.66 o
   3   3   8       71.56       72.75      1.07 o
   4   3   8        0.31       -0.08      0.23 o
   5   3   8      247.04      229.62      4.05 o
   6   3   8        3.40        5.37      0.65 o
   7   3   8        0.03       -0.44      0.44 o
   8   3   8       14.12       18.14      1.15 o
   9   3   8        7.52        8.86      1.53 o
  -4   4   8       62.83       70.47      2.43 o
  -3   4   8        1.94        0.63      0.81 o
  -2   4   8       86.82       82.91      1.67 o
  -1   4   8        4.23        2.46      0.42 o
   0   4   8      120.78      130.87      1.94 o
   1   4   8       45.13       44.54      0.80 o
   2   4   8       21.28       18.98      0.68 o
   3   4   8       56.18       61.43      1.21 o
   4   4   8       25.32       26.02      0.92 o
   5   4   8      108.69      104.59      2.43 o
   6   4   8      163.39      156.96      3.24 o
   7   4   8        0.09        0.35      0.60 o
   8   4   8        0.02        0.22      0.52 o
   9   4   8        2.66        3.34      1.04 o
  -3   5   8        2.94        2.35      0.60 o
  -2   5   8       21.60       21.32      0.90 o
  -1   5   8       23.32       23.17      0.88 o
   0   5   8        1.13        1.37      0.38 o
   1   5   8      281.28      284.15      2.98 o
   2   5   8       25.19       25.11      0.98 o
   3   5   8     1348.42     1360.73     17.66 o
   4   5   8       11.75       11.99      0.60 o
   5   5   8       21.20       21.39      1.12 o
   6   5   8      258.55      260.71      4.67 o
   7   5   8      149.56      148.65      3.31 o
   8   5   8       73.66       76.90      2.30 o
  -2   6   8        0.65        0.33      0.51 o
  -1   6   8        3.96        3.96      0.54 o
   0   6   8       26.01       26.53      1.09 o
   1   6   8       16.79       15.90      1.07 o
   2   6   8       10.23       11.11      0.74 o
   3   6   8       22.09       23.59      1.10 o
   4   6   8        6.19        6.29      0.63 o
   5   6   8      170.84      163.13      2.84 o
   6   6   8      157.68      161.14      2.90 o
   7   6   8       58.05       59.76      2.01 o
   8   6   8        9.46       11.02      1.42 o
  -1   7   8        0.07        0.77      1.09 o
   0   7   8        8.56        8.11      1.86 o
   1   7   8       19.28       19.40      1.27 o
   2   7   8        7.63        8.76      0.80 o
   3   7   8       36.42       34.53      1.21 o
   4   7   8       13.85       17.29      1.65 o
   5   7   8       26.63       26.07      1.11 o
   6   7   8       32.36       31.61      1.23 o
   7   7   8       39.09       39.30      1.40 o
   1   8   8        6.71       10.87      1.12 o
   2   8   8       12.07       12.30      2.79 o
   3   8   8        0.00       -0.43      0.43 o
   4   8   8       19.52       21.52      1.59 o
   5   8   8        6.67        6.65      0.70 o
   6   8   8        2.86        1.23      0.57 o
  -1  -7   9        6.58        4.99      0.85 o
  -4  -6   9       29.67       30.82      1.51 o
  -3  -6   9        0.96       -0.09      0.66 o
  -2  -6   9       22.48       19.24      2.51 o
  -1  -6   9        0.03       -0.42      0.42 o
   0  -6   9       21.69       23.25      1.27 o
   1  -6   9       78.78       81.18      2.32 o
   2  -6   9       15.16       16.67      0.95 o
  -5  -5   9        6.32        5.43      1.53 o
  -4  -5   9       31.86       34.43      1.47 o
  -3  -5   9        0.01        0.79      0.42 o
  -2  -5   9       71.82       68.47      1.99 o
  -1  -5   9       36.96       32.63      1.53 o
   0  -5   9       18.04       20.57      1.16 o
   1  -5   9       32.37       32.86      1.39 o
   2  -5   9        0.00       -0.38      0.38 o
   3  -5   9        4.86        5.34      0.54 o
   4  -5   9        2.10        1.53      0.62 o
  -5  -4   9       30.26       37.50      2.30 o
  -4  -4   9      148.85      154.96      5.19 o
  -3  -4   9       18.88       18.81      0.90 o
  -2  -4   9        3.56        5.72      0.54 o
  -1  -4   9       53.93       50.86      1.35 o
   0  -4   9        4.17        3.82      0.51 o
   1  -4   9      210.73      202.13      3.03 o
   2  -4   9       32.71       32.65      1.05 o
   3  -4   9        3.21        3.17      0.45 o
   4  -4   9       25.89       26.50      0.90 o
  -5  -3   9       50.69       57.19      2.84 o
  -4  -3   9       38.26       34.33      2.08 o
  -3  -3   9       45.42       41.97      1.26 o
  -2  -3   9       56.50       43.07      1.81 o
  -1  -3   9      115.40      110.73      2.02 o
   0  -3   9       10.47       10.13      0.89 o
   1  -3   9     1278.28     1230.18     13.17 o
   2  -3   9      111.56      118.52      2.06 o
   3  -3   9        9.72       10.96      0.57 o
   4  -3   9        9.04        4.95      0.41 o
   5  -3   9        8.77        7.54      1.09 o
  -5  -2   9       44.21       44.50      2.51 o
  -4  -2   9       56.41       50.95      2.51 o
  -3  -2   9       54.74       53.60      1.80 o
  -2  -2   9        5.28        7.50      0.59 o
  -1  -2   9       41.43       37.37      1.44 o
   0  -2   9      145.34      141.80      2.27 o
   1  -2   9      185.36      180.65      3.04 o
   2  -2   9        9.82        8.69      0.61 o
   3  -2   9        4.14        2.56      0.40 o
   4  -2   9       24.20       29.39      0.81 o
   5  -2   9        4.11        4.64      0.61 o
   6  -2   9       22.71       27.07      1.05 o
   7  -2   9       33.02       43.22      1.34 o
  -5  -1   9       21.36       21.87      1.86 o
  -4  -1   9       46.62       42.97      2.30 o
  -3  -1   9      100.88       98.06      2.43 o
  -2  -1   9       20.91       21.58      0.83 o
  -1  -1   9      341.09      304.40      3.93 o
   0  -1   9       28.33       26.99      0.88 o
   1  -1   9      101.81      105.85      1.74 o
   2  -1   9      447.78      436.97      5.17 o
   3  -1   9       16.88       17.49      1.91 o
   4  -1   9        0.10        0.30      0.42 o
   5  -1   9      196.54      167.02      2.71 o
   6  -1   9        6.59        4.96      0.59 o
   7  -1   9        0.02       -0.46      0.46 o
  -5   0   9       54.97       54.67      2.73 o
  -4   0   9       28.80       29.83      1.49 o
  -3   0   9      201.78      200.00      5.21 o
  -2   0   9      131.79      128.91      2.13 o
  -1   0   9      131.06      123.89      3.58 o
   0   0   9       96.97       87.97      1.59 o
   1   0   9      860.34      818.17     10.89 o
   2   0   9      109.94      104.58      1.72 o
   3   0   9        0.02        0.18      0.27 o
   4   0   9       19.14       17.12      0.96 o
   5   0   9        3.86        1.64      0.50 o
   6   0   9        7.53        5.80      1.09 o
   7   0   9        0.73        0.22      0.87 o
   8   0   9       79.29      109.56      4.37 o
  -5   1   9        1.68        1.09      0.73 o
  -4   1   9        2.62        3.19      0.62 o
  -3   1   9        2.53        2.61      0.51 o
  -2   1   9       73.67       75.59      1.44 o
  -1   1   9       34.11       36.82      0.99 o
   0   1   9      101.75       96.52      1.76 o
   1   1   9        0.46       -0.12      0.32 o
   2   1   9       14.63       13.09      0.70 o
   3   1   9      302.67      291.72      4.75 o
   4   1   9       87.90       87.89      2.17 o
   5   1   9        0.80        1.19      0.82 o
   6   1   9        0.28        1.20      0.77 o
   7   1   9      101.15      100.27      3.83 o
   8   1   9        1.44        1.31      0.98 o
  -4   2   9       40.35       45.06      1.51 o
  -3   2   9        0.55        0.36      0.43 o
  -2   2   9       30.70       30.33      0.92 o
  -1   2   9       78.54       82.69      1.49 o
   0   2   9        6.56        6.86      0.49 o
   1   2   9      436.04      465.61      4.80 o
   2   2   9       13.99       14.21      0.75 o
   3   2   9       21.88       21.88      0.83 o
   4   2   9       70.07       68.62      1.32 o
   5   2   9       16.31       15.77      0.86 o
   6   2   9       27.55       27.49      1.23 o
   7   2   9        0.66        2.21      1.26 o
   8   2   9       30.86       28.53      2.41 o
  -4   3   9        0.28       -0.33      0.93 o
  -3   3   9        6.59        4.63      1.00 o
  -2   3   9      122.88      108.36      1.85 o
  -1   3   9        1.09        1.42      0.38 o
   0   3   9       47.69       50.75      1.14 o
   1   3   9        3.39        2.46      0.28 o
   2   3   9       38.49       38.87      0.92 o
   3   3   9       19.26       19.93      0.73 o
   4   3   9       96.51       94.34      2.60 o
   5   3   9        0.09       -0.05      0.33 o
   6   3   9        0.61        0.87      0.44 o
   7   3   9       21.16       22.94      1.23 o
   8   3   9       51.42       50.79      3.01 o
  -3   4   9       85.43       94.70      2.74 o
  -2   4   9       12.67       10.45      0.79 o
  -1   4   9       35.91       34.60      1.17 o
   0   4   9      243.75      224.24      2.85 o
   1   4   9        6.29        4.76      0.35 o
   2   4   9      110.49      110.40      1.71 o
   3   4   9        0.26        0.65      0.32 o
   4   4   9       12.39       11.54      0.59 o
   5   4   9        1.57        1.48      0.42 o
   6   4   9      193.00      180.69      5.25 o
   7   4   9        4.33        4.18      0.68 o
   8   4   9       24.50       24.78      1.53 o
  -2   5   9       11.63       15.08      0.96 o
  -1   5   9       81.33       78.88      1.62 o
   0   5   9       49.37       51.47      1.21 o
   1   5   9       20.57       22.40      1.24 o
   2   5   9      338.96      342.96      4.63 o
   3   5   9      186.35      186.18      2.52 o
   4   5   9        4.85        3.93      0.44 o
   5   5   9      549.57      545.43      5.87 o
   6   5   9      156.15      156.37      3.39 o
   7   5   9       11.12       10.68      0.93 o
   8   5   9       24.31       24.97      2.41 o
  -1   6   9        3.73        3.67      0.54 o
   0   6   9      129.98      138.56      3.39 o
   1   6   9        0.02       -0.33      0.77 o
   2   6   9       11.02       11.19      0.75 o
   3   6   9       19.91       19.03      1.16 o
   4   6   9       49.11       51.08      1.47 o
   5   6   9      387.18      387.95      5.34 o
   6   6   9       89.37       86.45      2.01 o
   7   6   9      225.56      218.98      5.58 o
   8   6   9       50.54       54.78      2.01 o
   0   7   9       60.55       64.01      2.36 o
   1   7   9        6.03        7.11      1.59 o
   2   7   9        0.01       -0.52      0.52 o
   3   7   9      118.81      119.49      2.42 o
   4   7   9       33.50       34.49      1.30 o
   5   7   9        9.08        7.97      1.13 o
   6   7   9       76.12       74.47      2.86 o
   7   7   9      152.29      160.92      3.49 o
   2   8   9        0.05        0.16      0.73 o
   3   8   9        2.11        3.04      0.91 o
   4   8   9        1.74        1.72      0.54 o
   5   8   9        4.96        4.85      0.84 o
   6   8   9       18.66       20.40      1.14 o
  -2  -6  10       40.00       46.04      1.78 o
  -1  -6  10        0.08        0.08      0.60 o
   0  -6  10        0.34        0.22      0.66 o
   1  -6  10       55.36       57.14      2.01 o
  -4  -5  10        1.68        0.71      0.62 o
  -3  -5  10       25.54       23.17      1.05 o
  -2  -5  10       22.29       20.48      0.99 o
  -1  -5  10      349.81      344.78      9.18 o
   0  -5  10       33.08       31.10      2.30 o
   1  -5  10        2.29        2.24      0.62 o
   2  -5  10        2.47        3.21      0.71 o
   3  -5  10       39.38       41.78      1.21 o
  -4  -4  10      122.72      122.87      2.97 o
  -3  -4  10        0.24        0.58      0.44 o
  -2  -4  10       61.19       54.92      1.47 o
  -1  -4  10       47.59       47.67      1.35 o
   0  -4  10       22.27       22.59      0.95 o
   1  -4  10      230.58      225.83      3.37 o
   2  -4  10        7.12        6.79      0.61 o
   3  -4  10       21.78       20.00      0.92 o
   4  -4  10        0.71        0.97      0.47 o
  -5  -3  10        6.15        6.34      1.20 o
  -4  -3  10        0.07       -0.33      0.77 o
  -3  -3  10      157.22      142.40      2.56 o
  -2  -3  10      183.63      164.73      2.71 o
  -1  -3  10        0.20       -0.02      0.33 o
   0  -3  10       27.88       27.24      1.11 o
   1  -3  10      348.83      330.96      4.35 o
   2  -3  10        0.66        0.16      0.33 o
   3  -3  10        1.10        0.69      0.38 o
   4  -3  10        7.77        7.99      1.21 o
   5  -3  10        9.47       11.37      1.31 o
  -5  -2  10       16.10       16.73      1.64 o
  -4  -2  10        5.11        6.12      1.20 o
  -3  -2  10        4.90        7.51      0.64 o
  -2  -2  10       19.54       16.20      0.82 o
  -1  -2  10       13.71       14.96      1.27 o
   0  -2  10       21.57       19.10      0.82 o
   1  -2  10        0.02        0.14      0.33 o
   2  -2  10       38.08       37.73      1.09 o
   3  -2  10        0.05       -0.03      0.33 o
   4  -2  10       18.51       17.89      1.09 o
   5  -2  10        3.08        2.90      0.62 o
   6  -2  10        0.13        0.00      0.87 o
  -5  -1  10      106.76      113.06      4.26 o
  -4  -1  10        2.30        2.25      0.73 o
  -3  -1  10       10.16       10.27      1.91 o
  -2  -1  10      805.77      742.19     13.68 o
  -1  -1  10       23.62       27.97      1.37 o
   0  -1  10      113.74      105.21      3.41 o
   1  -1  10     1491.20     1443.35     15.41 o
   2  -1  10      636.94      609.17      8.71 o
   3  -1  10       91.48       89.11      3.40 o
   4  -1  10        3.66        7.09      0.73 o
   5  -1  10       61.19       50.37      1.70 o
   6  -1  10        0.31        1.00      1.42 o
   7  -1  10        5.11        4.74      1.09 o
  -5   0  10       49.48       46.69      2.62 o
  -4   0  10        0.52        0.55      0.62 o
  -3   0  10        4.86        5.64      0.65 o
  -2   0  10        8.36        7.97      1.15 o
  -1   0  10       23.10       21.37      0.73 o
   0   0  10      709.85      695.43      7.95 o
   1   0  10      961.32      904.98     12.05 o
   2   0  10       34.47       32.17      0.96 o
   3   0  10      208.07      202.80      7.93 o
   4   0  10        1.55        0.49      0.46 o
   5   0  10        1.36        0.14      0.42 o
   6   0  10        0.52        1.73      0.58 o
   7   0  10       12.51       19.67      2.68 o
  -4   1  10       15.29       17.48      1.59 o
  -3   1  10        0.00        0.04      0.51 o
  -2   1  10       13.08       11.98      0.69 o
  -1   1  10        1.36        1.13      0.30 o
   0   1  10       18.18       22.96      0.98 o
   1   1  10       37.86       39.79      1.44 o
   2   1  10      393.82      393.76      4.78 o
   3   1  10       93.51       90.70      2.20 o
   4   1  10       38.74       36.66      1.39 o
   5   1  10       46.83       55.93      1.78 o
   6   1  10      239.64      214.65      6.29 o
   7   1  10        7.76        6.78      1.31 o
   8   1  10       62.08       70.53      3.50 o
  -4   2  10        0.53       -0.39      0.77 o
  -3   2  10       72.50       76.43      1.98 o
  -2   2  10       17.82       13.39      0.69 o
  -1   2  10       18.12       18.84      0.73 o
   0   2  10       17.33       18.50      0.73 o
   1   2  10       20.86       19.67      0.71 o
   2   2  10      110.49      111.24      2.51 o
   3   2  10      163.13      166.27      2.82 o
   4   2  10       11.87       12.96      0.71 o
   5   2  10        0.01        0.07      0.33 o
   6   2  10        0.50        0.71      0.40 o
   7   2  10       82.87       83.53      2.35 o
   8   2  10      121.52      139.52      5.03 o
  -3   3  10        8.78        8.52      0.80 o
  -2   3  10        8.13       10.67      0.66 o
  -1   3  10       35.99       32.72      0.98 o
   0   3  10      122.53      108.74      1.76 o
   1   3  10        1.98        2.47      0.60 o
   2   3  10       28.68       30.26      1.02 o
   3   3  10       41.91       35.47      1.09 o
   4   3  10        4.79        7.52      0.71 o
   5   3  10       86.22       80.07      1.72 o
   6   3  10        8.50        7.42      0.62 o
   7   3  10       39.89       39.72      1.62 o
   8   3  10        0.43       -0.49      0.49 o
  -3   4  10        6.84        8.82      1.07 o
  -2   4  10        0.68        0.14      0.48 o
  -1   4  10      189.87      186.10      3.74 o
   0   4  10       28.84       22.46      0.96 o
   1   4  10        4.81        5.56      0.56 o
   2   4  10        0.08        0.60      0.66 o
   3   4  10       88.55       85.28      1.74 o
   4   4  10        5.22        6.20      0.50 o
   5   4  10        6.53        5.93      0.56 o
   6   4  10       28.26       27.16      1.18 o
   7   4  10        1.31        1.25      0.58 o
   8   4  10        4.68        3.89      0.76 o
  -2   5  10       25.29       25.68      2.46 o
  -1   5  10       17.12       15.88      0.93 o
   0   5  10       34.05       36.85      2.51 o
   1   5  10        0.56        1.31      0.98 o
   2   5  10       46.39       49.66      1.76 o
   3   5  10       44.36       45.86      1.12 o
   4   5  10       16.21       14.46      0.69 o
   5   5  10      168.86      166.98      2.72 o
   6   5  10        5.82        6.81      0.64 o
   7   5  10      113.91      111.96      3.77 o
   8   5  10        0.05        0.05      0.58 o
  -1   6  10       10.39        9.62      1.64 o
   0   6  10       57.69       55.55      3.17 o
   1   6  10        0.04        0.12      0.52 o
   2   6  10        3.36        4.23      0.58 o
   3   6  10       77.05       74.06      1.80 o
   4   6  10        0.80        1.38      0.46 o
   5   6  10       18.69       21.20      1.04 o
   6   6  10      301.17      310.03      3.94 o
   7   6  10      101.32      108.48      2.89 o
   1   7  10       13.57       13.84      1.23 o
   2   7  10        5.83        4.92      0.87 o
   3   7  10        1.68        1.51      0.61 o
   4   7  10       14.58       14.57      0.88 o
   5   7  10       23.30       23.30      1.09 o
   6   7  10      264.31      271.37      7.25 o
   7   7  10        7.68        9.98      1.01 o
  -3  -5  11       15.20       16.40      0.94 o
  -2  -5  11       17.49       18.03      0.97 o
  -1  -5  11        9.73       11.15      0.80 o
   0  -5  11        1.31        1.98      0.71 o
   1  -5  11      103.46       99.11      3.23 o
   2  -5  11        9.57       12.15      1.01 o
  -3  -4  11        0.12       -0.24      0.42 o
  -2  -4  11      176.94      191.00      3.17 o
  -1  -4  11        0.04       -0.21      0.44 o
   0  -4  11       16.56       16.22      1.71 o
   1  -4  11        2.75        4.55      0.74 o
   2  -4  11        0.69        1.26      0.63 o
   3  -4  11      190.95      194.98      4.32 o
   4  -4  11       80.52       88.35      3.39 o
  -4  -3  11        4.52        5.90      1.20 o
  -3  -3  11       32.59       26.89      1.27 o
  -2  -3  11        1.26        0.99      0.46 o
  -1  -3  11       46.01       47.43      1.48 o
   0  -3  11       76.75       72.77      1.69 o
   1  -3  11        4.34        4.18      0.52 o
   2  -3  11        1.32        1.44      0.47 o
   3  -3  11       71.31       73.52      1.68 o
   4  -3  11        0.47        0.99      0.60 o
   5  -3  11        1.76        0.98      0.77 o
  -4  -2  11        0.55       -0.44      0.77 o
  -3  -2  11        1.51        1.02      1.04 o
  -2  -2  11       36.42       41.51      1.28 o
  -1  -2  11      121.15      124.05      2.25 o
   0  -2  11        7.80        8.42      0.82 o
   1  -2  11        0.01       -0.03      0.35 o
   2  -2  11       46.57       46.69      1.28 o
   3  -2  11        0.00        0.66      0.46 o
   4  -2  11        0.04       -0.27      0.49 o
   5  -2  11        0.44        0.66      0.54 o
   6  -2  11       13.87       16.21      1.15 o
  -4  -1  11        2.32        3.28      1.09 o
  -3  -1  11       57.61       50.65      1.82 o
  -2  -1  11       41.78       38.06      1.31 o
  -1  -1  11       52.72       50.57      1.56 o
   0  -1  11      494.42      465.83      5.68 o
   1  -1  11      228.99      216.42      3.13 o
   2  -1  11        3.39        4.47      0.72 o
   3  -1  11        9.84        9.84      1.20 o
   4  -1  11       48.27       42.77      1.51 o
   5  -1  11       56.35       54.12      3.83 o
   6  -1  11        2.02        1.15      0.65 o
   7  -1  11       42.99       45.92      1.86 o
  -4   0  11        7.34        8.75      1.42 o
  -3   0  11       32.06       34.91      1.32 o
  -2   0  11        5.28        5.02      0.73 o
  -1   0  11       22.19       21.91      0.90 o
   0   0  11        8.74        7.90      0.59 o
   1   0  11       21.92       21.65      0.86 o
   2   0  11      636.68      612.96     14.54 o
   3   0  11      429.40      422.29      7.49 o
   4   0  11       48.25       44.25      3.61 o
   5   0  11      123.87      121.96      2.86 o
   6   0  11        1.11        1.35      0.58 o
   7   0  11        0.71        1.87      0.65 o
  -4   1  11        2.38        2.30      1.09 o
  -3   1  11        3.29        3.74      0.61 o
  -2   1  11      122.93      122.82      2.07 o
  -1   1  11       20.06       18.96      0.79 o
   0   1  11       12.58       13.02      0.75 o
   1   1  11      128.18      129.08      2.18 o
   2   1  11      497.47      480.63      7.35 o
   3   1  11      119.08      110.43      2.51 o
   4   1  11       13.14       12.09      1.15 o
   5   1  11      449.90      397.29      6.53 o
   6   1  11        6.95        7.50      0.82 o
   7   1  11       27.92       24.53      1.64 o
  -3   2  11        1.60        3.23      1.26 o
  -2   2  11        0.80        1.83      0.43 o
  -1   2  11       11.91       14.08      0.71 o
   0   2  11       75.17       69.94      1.37 o
   1   2  11        6.19        7.95      0.77 o
   2   2  11        4.11        3.56      0.65 o
   3   2  11       17.85       19.52      1.08 o
   4   2  11       34.52       31.63      1.35 o
   5   2  11        4.59        6.37      0.87 o
   6   2  11        7.58        7.44      0.81 o
   7   2  11       11.36       12.29      1.04 o
   8   2  11       37.35       56.75      3.06 o
  -3   3  11        0.00       -0.18      0.82 o
  -2   3  11        4.92        6.73      0.80 o
  -1   3  11        9.83        6.98      1.07 o
   0   3  11        2.15        0.91      0.36 o
   1   3  11        0.00        0.60      0.82 o
   2   3  11      102.39      113.09      3.94 o
   3   3  11        2.75        3.74      0.50 o
   4   3  11       44.69       46.03      1.32 o
   5   3  11        6.23        5.39      0.56 o
   6   3  11       97.85       88.37      1.95 o
   7   3  11       12.74       12.35      0.80 o
   8   3  11        3.18        4.26      0.84 o
  -2   4  11        9.68       11.28      1.07 o
  -1   4  11        2.58        3.25      0.60 o
   0   4  11        0.04       -0.77      0.77 o
   1   4  11        2.13        2.01      0.65 o
   2   4  11       48.06       41.69      1.26 o
   3   4  11        0.49        1.04      0.40 o
   4   4  11      107.26      103.30      2.75 o
   5   4  11       24.65       25.60      0.93 o
   6   4  11        4.75        4.86      0.61 o
   7   4  11        0.00        0.11      0.42 o
   8   4  11       19.88       17.93      1.37 o
  -1   5  11       21.17       17.82      1.97 o
   0   5  11       15.84       17.49      1.86 o
   1   5  11        4.85        4.16      1.20 o
   2   5  11       95.75       99.84      2.52 o
   3   5  11       17.85       17.73      1.11 o
   4   5  11       53.26       54.37      1.29 o
   5   5  11       28.96       28.38      0.98 o
   6   5  11       23.37       22.38      0.91 o
   7   5  11      166.75      162.60      3.77 o
   0   6  11        5.57        7.33      1.53 o
   1   6  11        6.79        4.70      1.31 o
   2   6  11       33.69       32.80      2.41 o
   3   6  11       57.57       56.64      2.08 o
   4   6  11       31.58       32.13      1.32 o
   5   6  11       22.16       24.32      1.13 o
   6   6  11        0.11        0.17      0.40 o
   7   6  11       13.87       13.69      0.81 o
   2   7  11      115.87      120.50      4.81 o
   3   7  11       56.95       60.52      3.26 o
   4   7  11        1.20        0.73      0.53 o
   5   7  11        1.21        0.67      0.47 o
   6   7  11       12.43       12.96      0.96 o
  -1  -5  12        5.77        6.16      1.30 o
   0  -5  12       72.47       76.70      2.32 o
   1  -5  12      203.03      208.56      6.62 o
  -2  -4  12        8.48        6.77      0.69 o
  -1  -4  12        3.57        3.96      0.59 o
   0  -4  12      152.90      158.97      3.81 o
   1  -4  12       60.27       63.82      1.64 o
   2  -4  12        0.11       -0.04      0.42 o
   3  -4  12      132.09      140.06      3.23 o
  -3  -3  12        0.07       -0.33      0.43 o
  -2  -3  12        3.02        2.89      0.54 o
  -1  -3  12       38.41       37.71      1.28 o
   0  -3  12       22.52       22.57      0.99 o
   1  -3  12       10.63       10.27      0.71 o
   2  -3  12        1.26        2.36      0.48 o
   3  -3  12       47.58       46.54      1.70 o
   4  -3  12        1.83        2.19      0.62 o
  -3  -2  12        3.62        4.65      0.77 o
  -2  -2  12        0.07        0.15      0.40 o
  -1  -2  12        0.02        0.48      0.40 o
   0  -2  12       44.16       43.75      1.28 o
   1  -2  12        1.61        1.56      0.42 o
   2  -2  12        0.23        0.43      0.40 o
   3  -2  12       14.82       15.20      1.59 o
   4  -2  12        2.05        2.78      0.65 o
   5  -2  12        1.43        0.00      0.50 o
  -3  -1  12      149.92      141.68      6.89 o
  -2  -1  12       15.79       10.99      0.96 o
  -1  -1  12        3.08        2.92      0.52 o
   0  -1  12       48.36       49.69      1.34 o
   1  -1  12       90.59       86.64      1.77 o
   2  -1  12      397.98      382.39      6.14 o
   4  -1  12       38.16       36.41      2.19 o
   5  -1  12        2.90        1.53      0.87 o
   6  -1  12       11.06       14.98      1.64 o
  -3   0  12       29.37       30.59      1.51 o
  -2   0  12        0.15        0.19      0.50 o
  -1   0  12      156.49      155.36      2.61 o
   0   0  12       90.89       87.32      1.81 o
   1   0  12        0.79        0.82      0.46 o
   2   0  12       88.34       82.77      3.17 o
   3   0  12       19.00       17.89      1.04 o
   4   0  12      105.56      104.30      2.55 o
   5   0  12      113.10      117.85      2.90 o
   6   0  12       34.52       39.38      1.66 o
   7   0  12        7.24        4.94      0.85 o
  -3   1  12       16.33       19.35      1.31 o
  -2   1  12      128.79      132.36      2.58 o
  -1   1  12       69.18       69.41      1.99 o
   0   1  12       16.76       17.90      1.02 o
   1   1  12      528.76      517.36      8.53 o
   2   1  12      325.95      329.76      5.57 o
   3   1  12        2.38        2.33      0.58 o
   4   1  12        1.16        0.45      0.50 o
   5   1  12       69.08       60.58      1.93 o
   6   1  12        0.67        0.54      0.58 o
   7   1  12       43.37       46.51      4.32 o
  -2   2  12        1.09        1.16      0.46 o
  -1   2  12       40.16       53.50      1.31 o
   0   2  12        4.48        5.85      0.68 o
   1   2  12      132.75      131.04      2.98 o
   2   2  12       84.06       85.94      2.32 o
   3   2  12        1.50        1.40      0.58 o
   4   2  12        0.00       -0.09      0.55 o
   5   2  12        8.90        8.32      0.85 o
   6   2  12        0.90        1.59      0.82 o
   7   2  12        9.40       13.67      1.12 o
  -2   3  12       18.70       20.33      1.39 o
  -1   3  12       27.75       28.41      1.02 o
   0   3  12       13.91       14.98      1.08 o
   1   3  12        8.90        5.63      0.81 o
   2   3  12      545.79      506.61      7.96 o
   3   3  12       79.02       74.00      2.16 o
   4   3  12        0.98        0.97      0.42 o
   5   3  12       23.96       21.63      1.01 o
   6   3  12        1.27        1.24      0.56 o
   7   3  12       26.65       29.13      2.28 o
  -1   4  12        2.40        5.47      1.42 o
   0   4  12        1.21        1.86      0.98 o
   1   4  12       19.11       20.05      1.23 o
   2   4  12       16.93       15.06      0.96 o
   3   4  12        8.54        8.28      0.69 o
   4   4  12       26.29       22.17      1.59 o
   5   4  12       60.49       60.04      1.62 o
   6   4  12        1.21        1.40      0.46 o
   7   4  12        0.06       -0.35      0.42 o
   0   5  12        1.42        1.97      1.09 o
   1   5  12        0.82        0.22      0.98 o
   2   5  12       19.96       19.97      1.18 o
   3   5  12       21.63       22.79      1.26 o
   4   5  12       63.03       69.41      1.76 o
   5   5  12        3.91        4.45      0.60 o
   6   5  12        0.25        0.08      0.43 o
   7   5  12       32.88       32.63      1.30 o
   1   6  12       17.58       19.79      2.08 o
   2   6  12       23.65       20.34      2.08 o
   3   6  12        0.03        0.38      0.77 o
   4   6  12        6.06        6.27      0.87 o
   5   6  12       11.76       11.44      1.00 o
   6   6  12       12.04       14.80      1.12 o
   0  -4  13        1.12        0.11      0.48 o
   1  -4  13        0.51        1.00      0.48 o
   2  -4  13       24.42       30.48      2.02 o
  -2  -3  13        4.26        8.15      0.86 o
  -1  -3  13        2.70        2.07      0.54 o
   0  -3  13       44.68       45.17      1.39 o
   1  -3  13       37.13       37.28      1.28 o
   2  -3  13       40.09       43.36      1.37 o
   3  -3  13        0.12        0.11      0.54 o
  -2  -2  13        0.37        0.16      0.46 o
  -1  -2  13       13.45       13.90      0.82 o
   0  -2  13       19.73       18.22      0.92 o
   1  -2  13       99.73      101.95      3.90 o
   2  -2  13       19.96       20.00      1.80 o
   3  -2  13        0.43        0.60      0.54 o
   4  -2  13      112.53      131.86      3.13 o
   5  -2  13        5.56        8.16      0.93 o
  -2  -1  13        0.10       -0.11      0.54 o
  -1  -1  13        6.46        6.77      0.65 o
   0  -1  13        0.02        0.24      0.40 o
   1  -1  13        1.36        1.66      0.48 o
   2  -1  13      225.74      209.58      4.10 o
   3  -1  13       40.93       39.12      3.44 o
   4  -1  13      131.39      137.33      4.59 o
   5  -1  13       14.50       17.60      1.64 o
  -2   0  13        4.46        5.50      0.71 o
  -1   0  13        3.94        4.93      0.59 o
   0   0  13       14.44       15.15      0.79 o
   1   0  13      106.66      105.44      2.95 o
   2   0  13       48.01       47.45      2.41 o
   3   0  13        0.14        1.64      0.77 o
   4   0  13      114.87      111.64      4.05 o
   5   0  13       39.61       43.62      1.74 o
   6   0  13       41.58       39.57      1.74 o
  -2   1  13       94.75       91.24      2.63 o
  -1   1  13       14.28       17.05      1.03 o
   0   1  13        0.74        0.71      0.42 o
   1   1  13      185.52      192.01      5.58 o
   2   1  13       56.28       55.15      1.82 o
   3   1  13        3.14        3.72      0.70 o
   4   1  13       16.72       15.48      1.08 o
   5   1  13       35.61       38.69      1.62 o
   6   1  13       22.60       21.90      1.31 o
  -2   2  13        0.84        1.31      0.98 o
  -1   2  13      107.23      123.10      2.15 o
   0   2  13        7.34        6.68      0.89 o
   1   2  13       58.33       71.12      2.20 o
   2   2  13       10.18       11.60      1.01 o
   3   2  13       10.97        9.63      1.53 o
   4   2  13        8.86        7.98      0.85 o
   5   2  13        9.41        7.49      0.85 o
   6   2  13        0.20       -0.05      0.50 o
   7   2  13        7.71        6.87      0.96 o
  -1   3  13       39.04       43.42      1.85 o
   0   3  13        0.01        0.40      0.65 o
   1   3  13      293.71      285.36      5.29 o
   2   3  13      320.13      342.04      5.95 o
   3   3  13        0.42        0.38      0.58 o
   4   3  13        2.72        2.30      0.65 o
   5   3  13      113.18      103.93      4.59 o
   6   3  13        7.97        7.42      1.20 o
   7   3  13        0.07       -0.18      1.37 o
   0   4  13        0.72        1.31      1.09 o
   1   4  13       66.97       72.44      2.30 o
   2   4  13        1.67        3.93      0.77 o
   3   4  13       14.80       13.93      1.07 o
   4   4  13       23.56       22.71      1.18 o
   5   4  13       16.90       17.03      0.96 o
   6   4  13       89.63       81.78      2.02 o
   1   5  13       34.17       39.04      2.73 o
   2   5  13      176.27      160.73      5.58 o
   3   5  13       30.13       30.23      3.39 o
   4   5  13       27.85       32.67      1.80 o
   5   5  13        1.62        1.89      0.53 o
   6   5  13       10.97        9.55      0.83 o
   3   6  13       12.32       13.91      2.13 o
   4   6  13        1.25        0.43      0.60 o
   1  -3  14       39.81       43.36      1.43 o
  -1  -2  14       11.79       12.37      1.14 o
   0  -2  14        3.12        4.34      0.60 o
   1  -2  14       37.81       43.08      1.70 o
   2  -2  14       21.69       21.60      1.24 o
   3  -2  14       47.15       52.14      2.19 o
  -1  -1  14       60.07       59.87      1.66 o
   0  -1  14       32.05       33.44      1.22 o
   1  -1  14       10.28       12.20      1.01 o
   2  -1  14        0.64        0.31      0.50 o
   3  -1  14        0.01        1.22      0.60 o
   4  -1  14      267.10      261.19      4.95 o
  -1   0  14        3.28        4.12      1.37 o
   0   0  14        4.02        5.61      0.79 o
   1   0  14      102.85      103.68      2.66 o
   2   0  14        0.36       -0.33      0.66 o
   3   0  14        0.04        1.31      0.87 o
   4   0  14       34.34       46.36      2.62 o
   5   0  14       18.17       26.79      2.19 o
  -1   1  14       35.71       43.17      1.60 o
   0   1  14        9.85       10.22      0.92 o
   1   1  14        8.82       13.45      1.53 o
   2   1  14       11.04        9.73      1.42 o
   3   1  14       66.74       62.65      2.95 o
   4   1  14        1.35        0.40      0.55 o
   5   1  14        0.00        0.77      0.58 o
   6   1  14        2.14        4.16      0.85 o
   0   2  14       64.82       72.28      3.28 o
   1   2  14      143.39      164.47      5.52 o
   2   2  14        0.89        1.22      0.71 o
   3   2  14        6.97        8.44      0.93 o
   4   2  14       11.85       11.76      1.42 o
   5   2  14        1.15        1.60      0.66 o
   6   2  14        6.59        8.86      1.01 o
   0   3  14        3.74        5.84      2.46 o
   1   3  14      188.08      194.65      4.17 o
   2   3  14       43.10       44.98      2.02 o
   3   3  14       24.95       22.19      1.35 o
   4   3  14        0.20        0.40      0.58 o
   5   3  14        2.52        4.17      1.26 o
   6   3  14        4.56        4.72      0.89 o
   1   4  14       24.70       26.51      1.80 o
   2   4  14       13.69       13.12      1.12 o
   3   4  14        1.05        0.71      0.87 o
   4   4  14       51.25       51.37      1.97 o
   5   4  14       16.40       15.81      1.23 o
   3   5  14        1.04        0.87      1.09 o
   4   5  14        0.84        0.55      0.54 o
   1  -1  15        5.18        5.02      0.81 o
   2  -1  15        4.15        4.87      0.81 o
   3  -1  15        0.01       -0.22      0.54 o
   1   0  15       23.74       23.39      2.35 o
   2   0  15        9.03       10.49      1.00 o
   3   0  15       10.57       11.59      1.53 o
   4   0  15      160.61      185.88      5.90 o
   1   1  15       34.03       41.24      1.70 o
   2   1  15        7.60        7.98      1.42 o
   3   1  15       25.10       25.37      2.08 o
   4   1  15       45.64       49.53      2.84 o
   1   2  15       20.89       25.59      2.19 o
   2   2  15       25.15       28.54      2.19 o
   3   2  15       17.04       17.38      1.20 o
   4   2  15        2.50        2.07      0.73 o
   2   3  15        0.35       -0.03      0.65 o
   3   3  15       30.57       32.26      2.35 o
   4   3  15        2.59        2.99      0.82 o
 
